# Supplementary material for: 4-Eth­oxy­benzohydrazide
Source: Acta Crystallogr Sect E Struct Rep Online. 2012 Sep 19;68(Pt 10):o2955–6. doi: 10.1107/S1600536812038998 (PMC3470326; doi:10.1107/S1600536812038998)
Supplement: Supplementary file 1 [file e-68-o2955-sup1.cif]

##############################################################################
#                                                                            #
# This CIF contains the data in a paper accepted for publication in          #
# Acta Crystallographica Section E. It conforms to the requirements of       #
# Notes for Authors for Acta Crystallographica Section E, and has been       #
# peer reviewed under the auspices of the IUCr Commission on Journals.       #
#                                                                            #
# Full details of the Crystallographic Information File format               #
# are given in the paper "The Crystallographic Information File (CIF):       #
# a New Standard Archive File for Crystallography" by S. R. Hall, F. H.      #
# Allen and I. D. Brown [Acta Cryst. (1991), A47, 655-685].                  #
#                                                                            #
# The current version of the core CIF dictionary is obtainable from          #
# ftp://ftp.iucr.org/pub/cif_core.dic.                                       #
#                                                                            #
# Software is freely available for graphical display of the structure(s)     #
# in this CIF. For information consult the CIF software page                 #
# http://www.iucr.org/resources/cif/software.                                #
#                                                                            #
# This file may be used for bona fide research purposes within the           #
# scientific community so long as proper attribution is given to the journal # 
# article from which it was obtained.                                        #
#                                                                            #
##############################################################################
data_I
_audit_creation_method     SHELXL-97
_chemical_name_systematic
;
4-Ethoxybenzohydrazide
;
_chemical_name_common     ?
_chemical_formula_moiety     'C9 H12 N2 O2'
_chemical_formula_sum     'C9 H12 N2 O2'
_chemical_formula_iupac     'C9 H12 N2 O2'
_chemical_formula_weight     180.21
_chemical_melting_point     403
_symmetry_cell_setting     monoclinic
_symmetry_space_group_name_H-M     'P 21/c'
_symmetry_space_group_name_Hall     '-P 2ybc'
loop_
    _symmetry_equiv_pos_as_xyz
    'x, y, z'
    '-x, y+1/2, -z+1/2'
    '-x, -y, -z'
    'x, -y-1/2, z-1/2'
_cell_length_a     10.8848(3)
_cell_length_b     10.0453(2)
_cell_length_c     8.4420(3)
_cell_angle_alpha     90.00
_cell_angle_beta     110.669(4)
_cell_angle_gamma     90.00
_cell_volume     863.64(4)
_cell_formula_units_Z     4
_cell_measurement_reflns_used     23790
_cell_measurement_theta_min     2.5716
_cell_measurement_theta_max     32.6349
_cell_measurement_temperature     100(2)
_exptl_crystal_description     block
_exptl_crystal_colour     colourless
_exptl_crystal_size_max     0.3
_exptl_crystal_size_mid     0.2
_exptl_crystal_size_min     0.2
_exptl_crystal_density_diffrn     1.386
_exptl_crystal_density_meas     ?
_exptl_crystal_density_method     'not measured'
_exptl_crystal_F_000     384
_exptl_absorpt_coefficient_mu     0.100
_exptl_absorpt_correction_type     none
_exptl_absorpt_process_details     ?
_exptl_absorpt_correction_T_min     ?
_exptl_absorpt_correction_T_max     ?
_exptl_special_details     ?
_diffrn_ambient_temperature     100(2)
_diffrn_radiation_type     MoK\a
_diffrn_radiation_wavelength     0.71073
_diffrn_radiation_source     'Enhance (Mo) X-ray Source'
_diffrn_radiation_monochromator     graphite
_diffrn_measurement_device_type     'Oxford Diffraction Xcalibur Eos'
_diffrn_measurement_method     '\w scan'
_diffrn_detector_area_resol_mean     16.1419
_diffrn_reflns_number     42766
_diffrn_reflns_av_R_equivalents     0.0237
_diffrn_reflns_av_sigmaI/netI     0.0136
_diffrn_reflns_theta_min     2.85
_diffrn_reflns_theta_max     31.51
_diffrn_reflns_theta_full     31.51
_diffrn_measured_fraction_theta_max     0.998
_diffrn_measured_fraction_theta_full     0.998
_diffrn_reflns_limit_h_min     -15
_diffrn_reflns_limit_h_max     15
_diffrn_reflns_limit_k_min     -14
_diffrn_reflns_limit_k_max     14
_diffrn_reflns_limit_l_min     -12
_diffrn_reflns_limit_l_max     12
_diffrn_standards_number     ?
_diffrn_standards_interval_count     ?
_diffrn_standards_interval_time     ?
_diffrn_standards_decay_%     ?
_refine_special_details
;
Refinement of <i>F</i>^2^ against ALL reflections. The weighted <i>R</i>-factor
<i>wR</i> and goodness of fit <i>S</i> are based on <i>F</i>^2^, conventional
<i>R</i>-factors <i>R</i> are based on <i>F</i>, with <i>F</i> set to zero for
negative <i>F</i>^2^. The threshold expression of <i>F</i>^2^ >
\s(<i>F</i>^2^) is used only for calculating <i>R</i>-factors(gt) <i>etc</i>.
and is not relevant to the choice of reflections for refinement.
<i>R</i>-factors based on <i>F</i>^2^ are statistically about twice as large
as those based on <i>F</i>, and <i>R</i>- factors based on ALL data will be
even larger.
;
_reflns_number_total     2874
_reflns_number_gt     2478
_reflns_threshold_expression     I>2sigma(I)
_refine_ls_structure_factor_coef     Fsqd
_refine_ls_matrix_type     full
_refine_ls_R_factor_all     0.0384
_refine_ls_R_factor_gt     0.0339
_refine_ls_wR_factor_gt     0.1042
_refine_ls_wR_factor_ref     0.1060
_refine_ls_goodness_of_fit_ref     1.104
_refine_ls_restrained_S_all     1.104
_refine_ls_number_reflns     2874
_refine_ls_number_parameters     131
_refine_ls_number_restraints     0
_refine_ls_hydrogen_treatment     mixed
_refine_ls_weighting_scheme     calc
_refine_ls_weighting_details
         'calc w=1/[\s^2^(Fo^2^)+(0.0734P)^2^+0.0351P] where P=(Fo^2^+2Fc^2^)/3'
_atom_sites_solution_hydrogens     geom
_atom_sites_solution_primary     direct
_atom_sites_solution_secondary     difmap
_refine_ls_shift/su_max     0.002
_refine_ls_shift/su_mean     0.000
_refine_diff_density_max     0.478
_refine_diff_density_min     -0.224
_refine_ls_extinction_method     none
_refine_ls_extinction_coef     ?
loop_
    _atom_type_symbol
    _atom_type_description
    _atom_type_scat_dispersion_real
    _atom_type_scat_dispersion_imag
    _atom_type_scat_source
    'C' 'C' 0.0033 0.0016
                         'International Tables Vol C Tables 4.2.6.8 and 6.1.1.4'
    'H' 'H' 0.0000 0.0000
                         'International Tables Vol C Tables 4.2.6.8 and 6.1.1.4'
    'N' 'N' 0.0061 0.0033
                         'International Tables Vol C Tables 4.2.6.8 and 6.1.1.4'
    'O' 'O' 0.0106 0.0060
                         'International Tables Vol C Tables 4.2.6.8 and 6.1.1.4'
_computing_data_collection
;
CrysAlis PRO (Oxford Diffraction, 2009)
;
_computing_cell_refinement
;
CrysAlis PRO (Oxford Diffraction, 2009)
;
_computing_data_reduction
;
CrysAlis PRO (Oxford Diffraction, 2009)
;
_computing_structure_solution     'SHELXS97 (Sheldrick, 2008)'
_computing_structure_refinement     'SHELXL97 (Sheldrick, 2008)'
_computing_molecular_graphics     'XP in SHELXTL (Sheldrick, 2008)'
_computing_publication_material     'SHELXL97 (Sheldrick, 2008)'
loop_
    _atom_site_type_symbol
    _atom_site_label
    _atom_site_fract_x
    _atom_site_fract_y
    _atom_site_fract_z
    _atom_site_U_iso_or_equiv
    _atom_site_adp_type
    _atom_site_calc_flag
    _atom_site_refinement_flags
    _atom_site_occupancy
    _atom_site_symmetry_multiplicity
    _atom_site_disorder_assembly
    _atom_site_disorder_group
    C C1 0.14875(7) 0.60114(7) 0.67544(8) 0.01178(14) Uani d . 1 1 . .
    C C2 0.21991(7) 0.50128(7) 0.62925(9) 0.01315(14) Uani d . 1 1 . .
    H H2 0.1982 0.4104 0.6363 0.016 Uiso calc R 1 1 . .
    C C3 0.32166(7) 0.53422(7) 0.57344(9) 0.01377(14) Uani d . 1 1 . .
    H H3 0.3685 0.4660 0.5411 0.017 Uiso calc R 1 1 . .
    C C4 0.35534(7) 0.66779(7) 0.56479(9) 0.01238(14) Uani d . 1 1 . .
    C C5 0.28323(7) 0.76797(7) 0.60658(9) 0.01476(15) Uani d . 1 1 . .
    H H5 0.3040 0.8589 0.5977 0.018 Uiso calc R 1 1 . .
    C C6 0.18082(7) 0.73392(7) 0.66132(9) 0.01406(15) Uani d . 1 1 . .
    H H6 0.1319 0.8023 0.6896 0.017 Uiso calc R 1 1 . .
    C C7 0.04616(7) 0.56096(7) 0.74544(9) 0.01238(14) Uani d . 1 1 . .
    C C8 0.50091(7) 0.82661(7) 0.51338(10) 0.01446(15) Uani d . 1 1 . .
    H H8A 0.5170 0.8694 0.6245 0.017 Uiso calc R 1 1 . .
    H H8B 0.4315 0.8771 0.4259 0.017 Uiso calc R 1 1 . .
    C C9 0.62551(8) 0.82519(8) 0.47285(10) 0.01797(16) Uani d . 1 1 . .
    H H9A 0.6925 0.7725 0.5582 0.027 Uiso calc R 1 1 . .
    H H9B 0.6572 0.9165 0.4733 0.027 Uiso calc R 1 1 . .
    H H9C 0.6076 0.7856 0.3608 0.027 Uiso calc R 1 1 . .
    N N1 -0.13631(7) 0.63025(7) 0.82516(9) 0.01874(15) Uani d . 1 1 . .
    H H01 -0.0919(13) 0.6029(13) 0.9364(17) 0.039(3) Uiso d . 1 1 . .
    H H02 -0.1806(12) 0.5584(13) 0.7605(16) 0.033(3) Uiso d . 1 1 . .
    N N2 -0.03653(6) 0.65623(6) 0.75869(8) 0.01518(14) Uani d . 1 1 . .
    H H03 -0.0305(11) 0.7382(13) 0.7308(14) 0.026(3) Uiso d . 1 1 . .
    O O1 0.03801(5) 0.44481(5) 0.79156(7) 0.01735(13) Uani d . 1 1 . .
    O O2 0.46083(5) 0.69025(5) 0.51711(7) 0.01480(13) Uani d . 1 1 . .
loop_
    _atom_site_aniso_label
    _atom_site_aniso_U_11
    _atom_site_aniso_U_22
    _atom_site_aniso_U_33
    _atom_site_aniso_U_12
    _atom_site_aniso_U_13
    _atom_site_aniso_U_23
    C1 0.0120(3) 0.0097(3) 0.0148(3) 0.0001(2) 0.0061(2) 0.0006(2)
    C2 0.0147(3) 0.0096(3) 0.0165(3) -0.0004(2) 0.0072(2) -0.0006(2)
    C3 0.0156(3) 0.0104(3) 0.0175(3) 0.0008(2) 0.0086(3) -0.0006(2)
    C4 0.0129(3) 0.0112(3) 0.0149(3) 0.0005(2) 0.0073(2) 0.0006(2)
    C5 0.0167(3) 0.0095(3) 0.0216(3) 0.0006(2) 0.0112(3) 0.0012(2)
    C6 0.0151(3) 0.0103(3) 0.0198(3) 0.0012(2) 0.0100(3) 0.0008(2)
    C7 0.0122(3) 0.0109(3) 0.0147(3) -0.0008(2) 0.0057(2) -0.0002(2)
    C8 0.0163(3) 0.0102(3) 0.0197(3) -0.0009(2) 0.0099(3) 0.0001(2)
    C9 0.0170(3) 0.0150(3) 0.0261(4) -0.0019(2) 0.0128(3) -0.0007(3)
    N1 0.0168(3) 0.0200(3) 0.0247(3) 0.0005(2) 0.0139(3) 0.0032(3)
    N2 0.0152(3) 0.0117(3) 0.0232(3) 0.0008(2) 0.0125(2) 0.0025(2)
    O1 0.0196(3) 0.0106(3) 0.0260(3) 0.00006(19) 0.0133(2) 0.0031(2)
    O2 0.0159(3) 0.0105(2) 0.0229(3) -0.00056(18) 0.0128(2) 0.00054(19)
_geom_special_details
;
All e.s.d.'s (except the e.s.d. in the dihedral angle between two l.s. planes)
are estimated using the full covariance matrix. The cell e.s.d.'s are taken
into account individually in the estimation of e.s.d.'s in distances, angles
and torsion angles; correlations between e.s.d.'s in cell parameters are only
used when they are defined by crystal symmetry. An approximate (isotropic)
treatment of cell e.s.d.'s is used for estimating e.s.d.'s involving l.s.
planes.
Least-squares planes (<i>x</i>,<i>y</i>,<i>z</i> in crystal coordinates) and
deviations from them (* indicates atom used to define plane)
3.5814 (0.0029) <i>x</i> - 0.3102 (0.0031) <i>y</i> + 6.4744 (0.0016) <i>z</i>
= 4.7086 (0.0021)
* 0.0107 (0.0005) C1 * -0.0025 (0.0005) C2 * -0.0096 (0.0005) C3 * 0.0135
(0.0005) C4 * -0.0052 (0.0005) C5 * -0.0070 (0.0005) C6 0.1090 (0.0011) C7
0.1528 (0.0013) C8 0.3370 (0.0017) C9 0.4145 (0.0012) O1 0.0757 (0.0010) O2 -
0.0498 (0.0016) N1 - 0.1309 (0.0013) N2
Rms deviation of fitted atoms = 0.0089
3.5873 (0.0049) <i>x</i> + 2.2383 (0.0045) <i>y</i> + 6.2646 (0.0032) <i>z</i>
= 6.0909 (0.0020)
Angle to previous plane (with approximate e.s.d.) = 14.65 (0.06)
* 0.0002 (0.0004) C7 * -0.0001 (0.0002) O1 * 0.0001 (0.0002) N1 * -0.0002
(0.0004) N2
Rms deviation of fitted atoms = 0.0001
;
loop_
    _geom_bond_atom_site_label_1
    _geom_bond_atom_site_label_2
    _geom_bond_site_symmetry_2
    _geom_bond_distance
    _geom_bond_publ_flag
    C1 C6 . 1.3944(10) ?
    C1 C2 . 1.4041(10) ?
    C1 C7 . 1.4916(10) ?
    C2 C3 . 1.3879(10) ?
    C3 C4 . 1.3997(10) ?
    C4 O2 . 1.3630(8) ?
    C4 C5 . 1.3959(10) ?
    C5 C6 . 1.3917(10) ?
    C7 O1 . 1.2431(8) ?
    C7 N2 . 1.3452(9) ?
    C8 O2 . 1.4413(9) ?
    C8 C9 . 1.5114(10) ?
    N1 N2 . 1.4117(9) ?
    C2 H2 . 0.9500 ?
    C3 H3 . 0.9500 ?
    C5 H5 . 0.9500 ?
    C6 H6 . 0.9500 ?
    C8 H8A . 0.9900 ?
    C8 H8B . 0.9900 ?
    C9 H9A . 0.9800 ?
    C9 H9B . 0.9800 ?
    C9 H9C . 0.9800 ?
    N1 H01 . 0.933(13) ?
    N1 H02 . 0.931(13) ?
    N2 H03 . 0.865(13) ?
loop_
    _geom_angle_atom_site_label_1
    _geom_angle_atom_site_label_2
    _geom_angle_atom_site_label_3
    _geom_angle_site_symmetry_1
    _geom_angle_site_symmetry_3
    _geom_angle
    _geom_angle_publ_flag
    C6 C1 C2 . . 118.70(6) ?
    C6 C1 C7 . . 122.53(6) ?
    C2 C1 C7 . . 118.70(6) ?
    C3 C2 C1 . . 120.56(6) ?
    C2 C3 C4 . . 120.09(6) ?
    O2 C4 C5 . . 124.25(6) ?
    O2 C4 C3 . . 115.95(6) ?
    C5 C4 C3 . . 119.79(6) ?
    C6 C5 C4 . . 119.63(7) ?
    C5 C6 C1 . . 121.17(6) ?
    O1 C7 N2 . . 121.19(6) ?
    O1 C7 C1 . . 121.62(6) ?
    N2 C7 C1 . . 117.19(6) ?
    O2 C8 C9 . . 107.38(6) ?
    C7 N2 N1 . . 122.19(6) ?
    C4 O2 C8 . . 117.18(5) ?
    C3 C2 H2 . . 119.7 ?
    C1 C2 H2 . . 119.7 ?
    C2 C3 H3 . . 120.0 ?
    C4 C3 H3 . . 120.0 ?
    C6 C5 H5 . . 120.2 ?
    C4 C5 H5 . . 120.2 ?
    C5 C6 H6 . . 119.4 ?
    C1 C6 H6 . . 119.4 ?
    O2 C8 H8A . . 110.2 ?
    C9 C8 H8A . . 110.2 ?
    O2 C8 H8B . . 110.2 ?
    C9 C8 H8B . . 110.2 ?
    H8A C8 H8B . . 108.5 ?
    C8 C9 H9A . . 109.5 ?
    C8 C9 H9B . . 109.5 ?
    H9A C9 H9B . . 109.5 ?
    C8 C9 H9C . . 109.5 ?
    H9A C9 H9C . . 109.5 ?
    H9B C9 H9C . . 109.5 ?
    N2 N1 H01 . . 104.9(8) ?
    N2 N1 H02 . . 102.9(7) ?
    H01 N1 H02 . . 109.8(11) ?
    C7 N2 H03 . . 122.5(8) ?
    N1 N2 H03 . . 115.3(8) ?
loop_
    _geom_torsion_atom_site_label_1
    _geom_torsion_atom_site_label_2
    _geom_torsion_atom_site_label_3
    _geom_torsion_atom_site_label_4
    _geom_torsion_site_symmetry_1
    _geom_torsion_site_symmetry_2
    _geom_torsion_site_symmetry_3
    _geom_torsion_site_symmetry_4
    _geom_torsion
    _geom_torsion_publ_flag
    C6 C1 C2 C3 . . . . 1.10(10) ?
    C7 C1 C2 C3 . . . . -176.01(6) ?
    C1 C2 C3 C4 . . . . 0.82(11) ?
    C2 C3 C4 O2 . . . . 176.66(6) ?
    C2 C3 C4 C5 . . . . -2.32(11) ?
    O2 C4 C5 C6 . . . . -177.01(6) ?
    C3 C4 C5 C6 . . . . 1.89(11) ?
    C4 C5 C6 C1 . . . . 0.05(11) ?
    C2 C1 C6 C5 . . . . -1.54(11) ?
    C7 C1 C6 C5 . . . . 175.46(6) ?
    C6 C1 C7 O1 . . . . -164.06(7) ?
    C2 C1 C7 O1 . . . . 12.93(10) ?
    C6 C1 C7 N2 . . . . 15.13(10) ?
    C2 C1 C7 N2 . . . . -167.88(6) ?
    O1 C7 N2 N1 . . . . 0.05(11) ?
    C1 C7 N2 N1 . . . . -179.15(6) ?
    C5 C4 O2 C8 . . . . 1.26(10) ?
    C3 C4 O2 C8 . . . . -177.68(6) ?
    C9 C8 O2 C4 . . . . 174.98(6) ?
loop_
    _geom_hbond_atom_site_label_D
    _geom_hbond_atom_site_label_H
    _geom_hbond_atom_site_label_A
    _geom_hbond_site_symmetry_A
    _geom_hbond_distance_DH
    _geom_hbond_distance_HA
    _geom_hbond_distance_DA
    _geom_hbond_angle_DHA
    N2 H03 O1 2_556 0.865(13) 2.083(13) 2.9290(9) 165.6(11)
    C6 H6 O1 2_556 0.95 2.39 3.3149(9) 165.1
    C3 H3 O2 3_666 0.95 2.61 3.5428(9) 168.1
    N1 H01 O1 3_567 0.933(13) 2.212(14) 3.1207(9) 164.1(12)
    C8 H8B Cg 4_575 0.99 2.65 3.4990(10)
                                       145
_iucr_refine_instructions_details
;
TITL sb3 in P2(1)/c
CELL 0.71073  10.8848    10.0453     8.4420    90.0000 110.669   90.0000
ZERR    4.00   0.0003     0.0002     0.0003     0.0000   0.004    0.0000
LATT  1
SYMM -x, y+1/2,-z+1/2
SFAC C H N O
UNIT 36 48 8 8
TEMP -173
SIZE 0.3 0.2 0.2
L.S. 4
OMIT    -2   5   1
OMIT     0   0   2
SHEL 999 0.68
ACTA
CONF
BOND $H
EQIV $1 -x, -y+1, -z+2
EQIV $2 -x, y+1/2, -z+3/2
HTAB N1 O1_$1
HTAB N2 O1_$2
EQIV $3 1-x,1-y,1-z
HTAB C3 O2_$3
EQIV $4 -x,0.5+y,1.5-z
HTAB C6 O1_$4
FMAP 2
PLAN 10
WGHT    0.073400    0.035100
FVAR       4.20781
C1    1    0.148748    0.601139    0.675439    11.00000    0.01199    0.00969 =
         0.01480    0.00063    0.00614    0.00005
C2    1    0.219915    0.501280    0.629250    11.00000    0.01466    0.00964 =
         0.01651   -0.00065    0.00719   -0.00035
AFIX  43
H2    2    0.198237    0.410397    0.636261    11.00000   -1.20000
AFIX   0
C3    1    0.321656    0.534216    0.573440    11.00000    0.01564    0.01041 =
         0.01746   -0.00055    0.00859    0.00081
AFIX  43
H3    2    0.368501    0.466008    0.541069    11.00000   -1.20000
AFIX   0
C4    1    0.355338    0.667792    0.564785    11.00000    0.01291    0.01125 =
         0.01493    0.00063    0.00734    0.00047
C5    1    0.283233    0.767965    0.606577    11.00000    0.01670    0.00949 =
         0.02163    0.00116    0.01118    0.00064
AFIX  43
H5    2    0.303953    0.858882    0.597700    11.00000   -1.20000
AFIX   0
C6    1    0.180822    0.733916    0.661321    11.00000    0.01509    0.01032 =
         0.01984    0.00085    0.00999    0.00122
AFIX  43
H6    2    0.131903    0.802340    0.689571    11.00000   -1.20000
AFIX   0
C7    1    0.046161    0.560960    0.745440    11.00000    0.01224    0.01092 =
         0.01471   -0.00018    0.00567   -0.00079
C8    1    0.500908    0.826607    0.513383    11.00000    0.01633    0.01019 =
         0.01971    0.00008    0.00991   -0.00090
AFIX  23
H8A   2    0.517006    0.869426    0.624533    11.00000   -1.20000
H8B   2    0.431454    0.877103    0.425902    11.00000   -1.20000
AFIX   0
C9    1    0.625507    0.825191    0.472849    11.00000    0.01699    0.01502 =
         0.02609   -0.00074    0.01281   -0.00187
AFIX 137
H9A   2    0.692527    0.772482    0.558172    11.00000   -1.50000
H9B   2    0.657218    0.916546    0.473287    11.00000   -1.50000
H9C   2    0.607568    0.785626    0.360803    11.00000   -1.50000
AFIX   0
N1    3   -0.136314    0.630246    0.825160    11.00000    0.01685    0.01997 =
         0.02472    0.00317    0.01394    0.00049
H01   2   -0.091935    0.602897    0.936446    11.00000    0.03880
H02   2   -0.180632    0.558362    0.760525    11.00000    0.03294
N2    3   -0.036529    0.656231    0.758694    11.00000    0.01523    0.01166 =
         0.02323    0.00251    0.01246    0.00080
H03   2   -0.030538    0.738219    0.730766    11.00000    0.02637
O1    4    0.038005    0.444810    0.791564    11.00000    0.01962    0.01059 =
         0.02602    0.00312    0.01325    0.00006
O2    4    0.460834    0.690248    0.517107    11.00000    0.01585    0.01045 =
         0.02288    0.00054    0.01278   -0.00056
HKLF 4
;
data_global
_journal_date_recd_electronic     2012-08-10
_journal_date_accepted     2012-09-12
_journal_name_full     'Acta Crystallographica, Section E'
_journal_year     2012
_journal_volume     68
_journal_issue     10
_journal_page_first     o2955
_journal_page_last     o2956
_journal_paper_category     QO
_journal_paper_doi     10.1107/S1600536812038998
_journal_coeditor_code     LR2080
_publ_contact_author_name     'Farman, Muhammad'
_publ_contact_author_address
;
Department of Chemistry
Quaid-i-Azam University
Islamabad 45320
Pakistan
;
_publ_contact_author_email     'farman@qau.edu.pk'
_publ_contact_author_fax     '+92 51 9064 2241'
_publ_contact_author_phone     '+92 51 9064 2097'
_publ_section_title
;
4-Ethoxybenzohydrazide
;
loop_
    _publ_author_name
    _publ_author_address
    'Farman, Muhammad'
;
Department of Chemistry
Quaid-i-Azam University
Islamabad 45320
Pakistan
;
    'Khanum, Saira'
;
Department of Chemistry
Quaid-i-Azam University
Islamabad 45320
Pakistan
;
    'Hameed, Shahid'
;
Department of Chemistry
Quaid-i-Azam University
Islamabad 45320
Pakistan
;
    'Jones, Peter G.'
;
Institut f\"ur Anorganische und Analytische Chemie
Technische Universit\"at Braunschweig
Postfach 3329
38023 Braunschweig
Germany
;
    'Ahmad, Tanveer'
;
Department of Chemistry
Quaid-i-Azam University
Islamabad 45320
Pakistan
;
