# Supplementary material for: 4-Eth­oxy­benzohydrazide
Source: Acta Crystallogr Sect E Struct Rep Online. 2012 Sep 19;68(Pt 10):o2955–6. doi: 10.1107/S1600536812038998 (PMC3470326; doi:10.1107/S1600536812038998)
Supplement: Supplementary file 2 [file e-68-o2955-Isup2.hkl]

# 
# h,k,l, Fc-squared, Fo-squared, sigma(Fo-squared) and status flag 
# 
data_I
_shelx_title ' sb3 in P2(1)/c' 
_shelx_refln_list_code          4 
_shelx_F_calc_maximum      246.88 
_exptl_crystal_F_000       384.00 
_reflns_d_resolution_high  0.6800 
 
loop_ 
 _symmetry_equiv_pos_as_xyz 
 'x, y, z' 
 '-x, y+1/2, -z+1/2' 
 '-x, -y, -z' 
 'x, -y-1/2, z-1/2' 
 
_cell_length_a    10.8848 
_cell_length_b    10.0453 
_cell_length_c     8.4420 
_cell_angle_alpha  90.000 
_cell_angle_beta  110.669 
_cell_angle_gamma  90.000 
 
_shelx_F_squared_multiplier     1.000 
 
loop_ 
 _refln_index_h 
 _refln_index_k 
 _refln_index_l 
 _refln_F_squared_calc 
 _refln_F_squared_meas 
 _refln_F_squared_sigma 
 _refln_observed_status 
   2   0   0      977.65      937.97      3.12 o 
   3   0   0       58.86       68.53      0.62 o 
   4   0   0       80.20       85.80      0.63 o 
   5   0   0        0.04        0.36      0.32 o 
   6   0   0     1952.69     2019.74      6.41 o 
   7   0   0       69.41       66.56      1.02 o 
   8   0   0        1.52        2.71      0.90 o 
   9   0   0      278.89      265.54      3.01 o 
  10   0   0      444.89      416.23      4.13 o 
  11   0   0      209.50      201.96      3.21 o 
  12   0   0      471.55      451.22      6.75 o 
  13   0   0       41.24       43.14      2.11 o 
  14   0   0        0.18        0.74      1.66 o 
   1   1   0     1449.61     1497.13      3.05 o 
   2   1   0      398.43      432.03      0.86 o 
   3   1   0      675.89      688.01      1.69 o 
   4   1   0      732.45      733.54      1.98 o 
   5   1   0        0.51        0.33      0.25 o 
   6   1   0      931.71      920.87      2.14 o 
   7   1   0      284.37      314.68      1.63 o 
   8   1   0      139.48      141.52      1.30 o 
   9   1   0       52.12       47.01      1.11 o 
  10   1   0      252.19      259.22      2.37 o 
  11   1   0       44.66       46.57      1.38 o 
  12   1   0       31.00       27.72      1.28 o 
  13   1   0        0.02        0.25      1.05 o 
  14   1   0        2.01        2.00      1.12 o 
   0   2   0      757.64      764.06      1.95 o 
   1   2   0     3998.88     4098.28     11.68 o 
   2   2   0       62.95       40.69      0.35 o 
   3   2   0      717.27      799.13      1.98 o 
   4   2   0       10.67       11.02      0.35 o 
   5   2   0      145.41      144.87      0.71 o 
   6   2   0       73.11       82.28      0.65 o 
   7   2   0       62.25       65.46      0.69 o 
   8   2   0       89.53       82.58      0.92 o 
   9   2   0      162.51      161.71      1.87 o 
  10   2   0       27.70       26.74      1.02 o 
  11   2   0      682.64      656.27      5.32 o 
  12   2   0        0.29        0.59      0.99 o 
  13   2   0       10.57        9.56      1.12 o 
  14   2   0        6.98        6.98      1.28 o 
   1   3   0      611.64      611.96      1.24 o 
   2   3   0      313.04      312.78      0.99 o 
   3   3   0        0.31        0.92      0.24 o 
   4   3   0       86.57       93.24      0.62 o 
   5   3   0      205.99      236.06      1.04 o 
   6   3   0        5.23        4.88      0.36 o 
   7   3   0       74.88       62.87      0.71 o 
   8   3   0       23.16       19.98      0.64 o 
   9   3   0        4.54        3.54      0.67 o 
  10   3   0       57.74       53.86      1.24 o 
  11   3   0       94.97       96.50      1.65 o 
  12   3   0      141.41      131.20      1.94 o 
  13   3   0        0.14        0.26      1.25 o 
  14   3   0        4.61        4.47      1.24 o 
   0   4   0       31.90       42.61      0.58 o 
   1   4   0      108.09      119.95      0.72 o 
   2   4   0     1452.65     1637.80      2.91 o 
   3   4   0      152.58      168.38      0.88 o 
   4   4   0      791.06      877.17      2.02 o 
   5   4   0       51.08       51.85      0.51 o 
   6   4   0       87.58       95.26      0.92 o 
   7   4   0       46.56       47.29      0.79 o 
   8   4   0      404.98      410.97      2.10 o 
   9   4   0       23.64       21.28      0.76 o 
  10   4   0      215.92      201.31      1.83 o 
  11   4   0       64.95       60.05      1.43 o 
  12   4   0        1.29        1.65      1.05 o 
  13   4   0        0.41        0.62      1.23 o 
  14   4   0       31.63       32.13      2.01 o 
   1   5   0      732.84      860.02      2.08 o 
   2   5   0      265.74      273.07      1.13 o 
   3   5   0       13.68       21.32      0.42 o 
   4   5   0       43.17       43.53      0.51 o 
   5   5   0       34.49       24.05      0.49 o 
   6   5   0       12.26       12.25      0.35 o 
   7   5   0       27.19       28.15      0.73 o 
   8   5   0      216.24      200.70      1.55 o 
   9   5   0       14.40       15.76      0.79 o 
  10   5   0        0.00       -0.30      0.78 o 
  11   5   0       22.25       20.90      1.17 o 
  12   5   0       18.05       18.91      1.41 o 
  13   5   0        1.13        0.83      1.45 o 
  14   5   0        8.09       11.30      3.38 o 
   0   6   0      474.35      489.88      2.06 o 
   1   6   0     1402.19     1484.16      3.02 o 
   2   6   0      258.73      299.87      1.30 o 
   3   6   0        4.83        3.40      0.32 o 
   4   6   0       10.86       10.63      0.33 o 
   5   6   0        0.01        0.15      0.37 o 
   6   6   0       20.63       17.06      0.55 o 
   7   6   0      606.99      560.60      2.42 o 
   8   6   0      274.37      268.63      1.87 o 
   9   6   0      159.74      140.30      1.43 o 
  10   6   0        0.50        0.85      0.81 o 
  11   6   0        5.26        6.42      1.14 o 
  12   6   0       16.30       16.71      1.57 o 
  13   6   0        4.12        3.52      1.40 o 
   1   7   0       18.48       18.46      0.45 o 
   2   7   0      281.04      245.04      1.37 o 
   3   7   0        6.72        5.53      0.42 o 
   4   7   0        0.29        0.29      0.33 o 
   5   7   0        0.41        1.43      0.43 o 
   6   7   0      235.85      229.50      1.63 o 
   7   7   0       15.75       15.98      0.83 o 
   8   7   0      598.70      560.10      3.38 o 
   9   7   0        0.47        1.12      0.83 o 
  10   7   0       53.41       51.32      1.49 o 
  11   7   0       22.97       25.62      1.38 o 
  12   7   0       15.21       15.82      1.55 o 
  13   7   0        0.67        0.78      2.23 o 
   0   8   0      250.42      235.74      2.16 o 
   1   8   0      174.84      178.82      1.02 o 
   2   8   0     1575.62     1555.94      5.39 o 
   3   8   0      364.54      321.15      1.71 o 
   4   8   0       84.41       66.29      0.93 o 
   5   8   0        6.27        4.68      0.61 o 
   6   8   0       20.18       18.04      0.85 o 
   7   8   0      241.08      225.91      2.19 o 
   8   8   0        0.18        0.69      0.79 o 
   9   8   0       44.22       48.69      1.47 o 
  10   8   0       96.26       89.93      1.99 o 
  11   8   0        0.68        0.87      1.23 o 
  12   8   0       32.45       32.17      1.86 o 
   1   9   0       15.22       19.64      0.78 o 
   2   9   0      155.20      154.84      1.40 o 
   3   9   0      291.59      318.81      1.82 o 
   4   9   0       67.15       58.25      1.02 o 
   5   9   0       75.36       65.55      1.11 o 
   6   9   0       42.72       42.74      1.10 o 
   7   9   0       13.12       11.72      0.87 o 
   8   9   0        5.06        4.62      0.88 o 
   9   9   0      262.15      254.01      2.69 o 
  10   9   0       11.60       12.23      1.27 o 
  11   9   0        0.01       -0.28      1.35 o 
   0  10   0      161.94      158.39      2.67 o 
   1  10   0      271.54      266.31      2.33 o 
   2  10   0      100.37       98.67      1.56 o 
   3  10   0      683.40      609.79      3.43 o 
   4  10   0       14.64       17.03      0.97 o 
   5  10   0        0.01        0.15      0.90 o 
   6  10   0       24.47       23.79      1.30 o 
   7  10   0        7.24        7.91      1.17 o 
   8  10   0       47.05       48.77      1.56 o 
   9  10   0      138.71      145.64      2.49 o 
  10  10   0        4.83        4.38      1.65 o 
  11  10   0       22.65       23.02      2.29 o 
   1  11   0        2.09        2.28      0.88 o 
   2  11   0        0.01        0.81      0.86 o 
   3  11   0       33.72       32.23      1.20 o 
   4  11   0        0.77        2.68      0.93 o 
   5  11   0       35.43       38.40      1.42 o 
   6  11   0        1.35        1.95      1.22 o 
   7  11   0       55.71       58.12      1.93 o 
   8  11   0        8.97        8.82      1.41 o 
   9  11   0       18.25       16.95      1.79 o 
   0  12   0      121.96      133.89      2.78 o 
   1  12   0       39.42       40.70      1.34 o 
   2  12   0        4.16        4.22      1.01 o 
   3  12   0        3.08        3.43      1.00 o 
   4  12   0       14.06       12.05      1.30 o 
   5  12   0       60.64       65.18      2.01 o 
   6  12   0        4.32        3.58      1.29 o 
   7  12   0      183.88      195.96      3.10 o 
   8  12   0       62.38       62.12      2.11 o 
   1  13   0       79.82       91.23      1.79 o 
   2  13   0       34.30       36.48      1.40 o 
   3  13   0        0.48        1.42      1.12 o 
   4  13   0        3.87        2.97      1.21 o 
   5  13   0       57.14       64.76      2.10 o 
   6  13   0       34.82       37.49      2.13 o 
   7  13   0       23.59       20.11      2.37 o 
   0  14   0       82.77       88.56      2.74 o 
   1  14   0      207.73      217.85      2.76 o 
   2  14   0        1.67        0.43      1.14 o 
   3  14   0        1.31        1.02      1.31 o 
   4  14   0       52.62       58.84      2.46 o 
 -15   1   1        7.87        9.29      1.65 o 
 -14   1   1        2.26        2.40      1.13 o 
 -13   1   1       21.43       22.86      1.28 o 
 -12   1   1       18.75       15.59      1.12 o 
 -11   1   1        3.78        4.39      0.93 o 
 -10   1   1        2.63        2.20      0.76 o 
  -9   1   1      377.25      358.61      2.19 o 
  -8   1   1       79.15       79.15      1.00 o 
  -7   1   1      255.35      252.16      1.30 o 
  -6   1   1      907.87      962.43      2.50 o 
  -5   1   1      637.85      635.23      1.57 o 
  -4   1   1      184.62      192.29      0.68 o 
  -3   1   1       91.91       89.07      0.42 o 
  -2   1   1      643.78      601.00      1.57 o 
  -1   1   1      532.38      538.29      1.17 o 
   0   1   1      346.13      388.78      0.87 o 
   1   1   1     1592.66     1756.20      3.81 o 
   2   1   1     1481.43     1600.07      3.94 o 
   3   1   1       10.60       13.65      0.27 o 
   4   1   1      139.24      141.42      0.70 o 
   5   1   1      175.99      179.87      0.81 o 
   6   1   1      248.81      241.23      1.20 o 
   7   1   1      389.25      419.14      2.68 o 
   8   1   1      127.69      138.31      1.29 o 
   9   1   1       83.63       81.34      1.39 o 
  10   1   1       91.78       90.99      1.56 o 
  11   1   1        1.14        1.34      0.97 o 
  12   1   1       29.85       29.15      1.31 o 
  13   1   1       54.21       49.37      1.56 o 
  14   1   1        1.17        1.84      1.24 o 
 -15   2   1        1.26        2.66      2.09 o 
 -14   2   1        0.61        1.36      1.25 o 
 -13   2   1       20.34       19.34      1.16 o 
 -12   2   1       14.39       15.97      1.08 o 
 -11   2   1       99.96       89.69      1.49 o 
 -10   2   1      132.10      129.45      1.60 o 
  -9   2   1      541.14      508.06      2.84 o 
  -8   2   1      147.87      151.58      1.28 o 
  -7   2   1        2.21        2.98      0.24 o 
  -6   2   1      218.80      250.43      0.98 o 
  -5   2   1      316.83      380.69      1.19 o 
  -4   2   1      581.02      626.95      1.40 o 
  -3   2   1     2334.10     2419.34      5.30 o 
  -2   2   1      540.19      504.79      1.25 o 
  -1   2   1      135.21      186.76      0.59 o 
   0   2   1     4435.03     4454.13     12.85 o 
   1   2   1     5921.87     6016.74     21.69 o 
   2   2   1      111.34      140.46      0.68 o 
   3   2   1      523.69      520.97      1.35 o 
   4   2   1      709.27      753.08      1.90 o 
   5   2   1      110.72      126.31      0.81 o 
   6   2   1      112.29      110.56      0.81 o 
   7   2   1      266.13      255.18      1.35 o 
   8   2   1       11.35       11.43      0.66 o 
   9   2   1      151.77      149.26      1.61 o 
  10   2   1      280.72      261.79      2.39 o 
  11   2   1       69.30       67.31      1.52 o 
  12   2   1       42.64       42.54      1.41 o 
  13   2   1       12.48       13.13      1.23 o 
  14   2   1       11.50       11.14      1.71 o 
 -15   3   1       47.48       47.25      3.61 o 
 -14   3   1       13.62       12.89      1.38 o 
 -13   3   1       19.61       21.72      1.40 o 
 -12   3   1        3.78        4.01      0.99 o 
 -11   3   1       66.24       61.11      1.28 o 
 -10   3   1     1127.83     1104.93      5.90 o 
  -9   3   1        4.72        5.29      0.62 o 
  -8   3   1      660.87      658.75      2.96 o 
  -7   3   1       12.01       14.71      0.50 o 
  -6   3   1      442.65      427.69      1.45 o 
  -5   3   1      240.97      277.49      0.99 o 
  -4   3   1      773.04      828.77      1.91 o 
  -3   3   1      419.87      424.07      1.34 o 
  -2   3   1       30.95       24.00      0.29 o 
  -1   3   1      644.41      695.04      1.67 o 
   0   3   1     1011.48     1039.20      2.76 o 
   1   3   1     1095.68     1201.69      2.76 o 
   2   3   1     1730.67     1825.76      4.52 o 
   3   3   1       93.10       96.52      0.69 o 
   4   3   1      517.15      502.71      1.42 o 
   5   3   1      628.72      660.36      1.72 o 
   6   3   1      131.11      154.73      0.83 o 
   7   3   1      253.42      237.04      1.26 o 
   8   3   1        1.58        1.76      0.52 o 
   9   3   1      225.95      221.23      1.82 o 
  10   3   1        0.58        1.11      0.92 o 
  11   3   1      499.26      496.43      3.39 o 
  12   3   1       46.18       46.82      1.46 o 
  13   3   1       15.81       13.00      1.26 o 
  14   3   1       34.51       37.03      2.65 o 
 -14   4   1       74.35       79.27      2.25 o 
 -13   4   1        1.30        1.56      1.22 o 
 -12   4   1      101.51       97.21      1.81 o 
 -11   4   1        0.11        0.77      0.85 o 
 -10   4   1      138.56      126.66      1.51 o 
  -9   4   1      213.37      200.48      1.48 o 
  -8   4   1      289.53      273.64      1.54 o 
  -7   4   1       43.94       42.41      0.60 o 
  -6   4   1        0.87        0.47      0.30 o 
  -5   4   1      280.97      288.70      1.12 o 
  -4   4   1     1129.87     1237.34      2.96 o 
  -3   4   1       79.85       88.82      0.56 o 
  -2   4   1     2533.97     2734.26      5.25 o 
  -1   4   1       12.41       17.28      0.30 o 
   0   4   1      246.17      281.57      0.83 o 
   1   4   1      447.33      482.10      2.01 o 
   2   4   1       14.77       17.76      0.38 o 
   3   4   1     1272.98     1345.36      3.12 o 
   4   4   1      216.57      241.96      1.19 o 
   5   4   1      235.34      260.38      1.23 o 
   6   4   1       34.16       36.52      0.55 o 
   7   4   1       21.72       20.41      0.65 o 
   8   4   1      143.97      134.29      1.25 o 
   9   4   1      159.89      154.71      1.61 o 
  10   4   1      204.71      200.04      1.98 o 
  11   4   1       44.70       42.29      1.33 o 
  12   4   1        1.09        0.67      1.10 o 
  13   4   1       80.92       80.68      1.99 o 
 -14   5   1       46.12       53.57      2.23 o 
 -13   5   1       26.49       24.42      1.60 o 
 -12   5   1       17.54       17.83      1.27 o 
 -11   5   1       21.37       20.42      1.07 o 
 -10   5   1       26.21       24.14      0.90 o 
  -9   5   1      190.51      187.10      1.53 o 
  -8   5   1      740.96      708.01      2.68 o 
  -7   5   1       33.25       28.19      0.55 o 
  -6   5   1        0.35        0.46      0.36 o 
  -5   5   1        3.20        1.98      0.28 o 
  -4   5   1       29.37       25.79      0.45 o 
  -3   5   1      299.85      312.47      1.04 o 
  -1   5   1        4.84        8.88      0.29 o 
   0   5   1      352.44      368.13      1.25 o 
   1   5   1      149.67      168.45      0.84 o 
   2   5   1       26.71       26.53      0.43 o 
   3   5   1       11.44       16.50      0.43 o 
   4   5   1      177.91      170.78      1.01 o 
   5   5   1       40.82       36.53      0.61 o 
   6   5   1        2.38        3.72      0.49 o 
   7   5   1        0.13        0.27      0.56 o 
   8   5   1        9.65       11.05      0.69 o 
   9   5   1      467.40      462.97      3.45 o 
  10   5   1       87.60       90.98      1.56 o 
  11   5   1        1.32        1.30      1.01 o 
  12   5   1       20.63       20.34      1.41 o 
  13   5   1        7.86        9.06      1.53 o 
 -14   6   1       56.96       61.21      3.90 o 
 -13   6   1       25.58       29.40      1.82 o 
 -12   6   1       46.25       46.07      1.56 o 
 -11   6   1       29.45       29.60      1.14 o 
 -10   6   1       51.19       45.97      1.20 o 
  -9   6   1       14.77       14.03      0.88 o 
  -8   6   1        0.61        0.01      0.58 o 
  -7   6   1      870.88      891.83      4.30 o 
  -6   6   1       11.24       10.56      0.51 o 
  -5   6   1       28.24       36.76      0.61 o 
  -4   6   1       31.25       31.97      0.55 o 
  -3   6   1       43.68       52.98      0.50 o 
  -2   6   1      100.01       79.70      0.71 o 
  -1   6   1      734.58      870.56      1.90 o 
   0   6   1      284.20      281.31      1.27 o 
   1   6   1      182.47      174.41      1.03 o 
   2   6   1      548.72      623.08      1.87 o 
   3   6   1       73.02       62.18      0.64 o 
   4   6   1        1.36        0.66      0.37 o 
   5   6   1       92.23       89.97      0.88 o 
   6   6   1        0.47        0.67      0.55 o 
   7   6   1        3.33        4.07      0.61 o 
   8   6   1      354.09      355.28      2.27 o 
   9   6   1        4.91        4.85      0.89 o 
  10   6   1       30.29       27.53      1.16 o 
  11   6   1       47.52       45.12      1.78 o 
  12   6   1       21.40       22.88      1.77 o 
  13   6   1       27.89       28.25      3.04 o 
 -13   7   1        9.58       11.13      1.67 o 
 -12   7   1        3.61        2.75      1.24 o 
 -11   7   1        3.81        2.97      1.06 o 
 -10   7   1       11.01       10.64      1.06 o 
  -9   7   1      113.12      108.77      1.66 o 
  -8   7   1      364.21      325.46      2.35 o 
  -7   7   1      572.95      543.72      2.66 o 
  -6   7   1      276.44      275.57      1.62 o 
  -5   7   1       21.21       18.47      0.53 o 
  -4   7   1       70.11       76.22      0.75 o 
  -3   7   1       54.27       60.97      0.77 o 
  -2   7   1     1300.85     1312.08      3.23 o 
  -1   7   1        2.09        3.07      0.32 o 
   0   7   1        0.85        3.66      0.40 o 
   1   7   1       98.70      112.10      1.04 o 
   2   7   1       74.89       71.17      0.81 o 
   3   7   1     1400.11     1393.57      4.86 o 
   4   7   1      208.94      219.78      1.35 o 
   5   7   1       79.54       73.82      1.00 o 
   6   7   1       24.69       22.84      0.81 o 
   7   7   1      158.54      151.55      1.72 o 
   8   7   1      283.22      268.54      2.25 o 
   9   7   1      180.07      165.85      2.06 o 
  10   7   1       37.76       38.08      1.45 o 
  11   7   1        0.52        0.18      1.38 o 
  12   7   1        1.92        2.11      1.62 o 
 -12   8   1       58.43       59.41      2.01 o 
 -11   8   1       22.19       21.92      1.34 o 
 -10   8   1        0.63        0.60      1.09 o 
  -9   8   1        0.66        0.59      0.92 o 
  -8   8   1        7.67        4.95      0.86 o 
  -7   8   1        6.86        6.23      0.74 o 
  -6   8   1       36.41       38.31      0.83 o 
  -5   8   1        0.43        1.40      0.53 o 
  -4   8   1       87.04       71.57      0.90 o 
  -3   8   1      335.28      302.96      1.67 o 
  -2   8   1      293.32      249.80      1.35 o 
  -1   8   1      165.98      161.78      1.30 o 
   0   8   1       29.76       26.96      0.71 o 
   1   8   1       85.31       80.98      0.93 o 
   2   8   1      184.37      184.91      1.35 o 
   3   8   1      268.40      242.79      1.78 o 
   4   8   1      350.24      320.09      2.17 o 
   5   8   1       68.30       62.11      1.16 o 
   6   8   1        0.02        0.58      0.75 o 
   7   8   1        6.58        6.58      0.83 o 
   8   8   1        8.86        7.94      0.86 o 
   9   8   1       17.83       15.57      1.21 o 
  10   8   1        1.30        0.63      1.18 o 
  11   8   1        0.04        0.17      1.39 o 
  12   8   1       12.22        9.55      2.71 o 
 -12   9   1        0.41        0.14      1.68 o 
 -11   9   1       72.13       73.20      2.10 o 
 -10   9   1       25.79       28.40      1.53 o 
  -9   9   1      123.49      117.05      2.03 o 
  -8   9   1        0.58        0.77      0.89 o 
  -7   9   1      131.59      136.08      1.63 o 
  -6   9   1        8.43        9.76      0.76 o 
  -5   9   1        0.02        0.31      0.61 o 
  -4   9   1      204.55      176.97      1.47 o 
  -3   9   1      496.54      455.12      2.28 o 
  -2   9   1      133.85      114.16      1.24 o 
  -1   9   1       33.11       24.88      0.77 o 
   0   9   1       37.67       42.44      1.07 o 
   1   9   1        0.92        0.50      0.68 o 
   2   9   1        0.00        0.44      0.71 o 
   3   9   1       24.63       18.72      0.88 o 
   4   9   1      556.75      523.80      4.30 o 
   5   9   1      253.53      233.16      2.38 o 
   6   9   1        7.06        6.49      0.90 o 
   7   9   1       27.97       26.84      1.18 o 
   8   9   1       81.62       82.26      1.65 o 
   9   9   1        4.78        3.85      1.18 o 
  10   9   1       31.22       29.27      1.72 o 
  11   9   1       35.20       37.32      2.35 o 
 -11  10   1        1.96        1.80      2.07 o 
 -10  10   1       66.16       71.08      2.40 o 
  -9  10   1      160.18      163.18      2.74 o 
  -8  10   1       10.58        8.62      1.16 o 
  -7  10   1        0.10        0.28      1.03 o 
  -6  10   1       86.05       92.21      1.61 o 
  -5  10   1       29.60       30.75      1.09 o 
  -4  10   1       20.98       24.57      1.05 o 
  -3  10   1       36.31       21.57      0.95 o 
  -2  10   1      331.55      321.50      2.30 o 
  -1  10   1       57.28       56.73      1.17 o 
   0  10   1        3.25        3.43      0.77 o 
   1  10   1        0.76        0.53      0.77 o 
   2  10   1       91.71       92.12      1.41 o 
   3  10   1      313.42      311.73      3.13 o 
   4  10   1       50.71       38.64      1.12 o 
   5  10   1        6.75        9.77      1.05 o 
   6  10   1        8.78        9.12      1.03 o 
   7  10   1       43.15       45.37      1.39 o 
   8  10   1        2.89        2.30      1.02 o 
   9  10   1       28.82       25.91      1.71 o 
  10  10   1      125.50      130.04      3.16 o 
 -10  11   1       36.42       40.68      2.47 o 
  -9  11   1      103.46      110.18      2.81 o 
  -8  11   1       11.67       10.96      1.61 o 
  -7  11   1        1.79        2.53      1.27 o 
  -6  11   1      290.02      289.37      3.16 o 
  -5  11   1       29.43       29.38      1.23 o 
  -4  11   1        2.48        1.84      0.89 o 
  -3  11   1       68.80       58.23      1.37 o 
  -2  11   1        1.30        0.95      0.82 o 
  -1  11   1       98.12       95.71      1.53 o 
   0  11   1       47.86       51.60      1.25 o 
   1  11   1        7.22        8.77      0.89 o 
   2  11   1       19.52       21.06      1.04 o 
   3  11   1        3.69        2.93      0.95 o 
   4  11   1       93.34       84.08      1.90 o 
   5  11   1       22.23       21.55      1.37 o 
   6  11   1       13.81       16.11      1.34 o 
   7  11   1      238.14      239.88      2.94 o 
   8  11   1        0.11        0.52      1.33 o 
   9  11   1        2.24        1.95      1.97 o 
  -9  12   1        6.26        6.23      2.39 o 
  -8  12   1       52.32       60.56      2.57 o 
  -7  12   1       12.83       18.92      1.80 o 
  -6  12   1       89.08       93.45      2.42 o 
  -5  12   1       60.25       58.15      1.78 o 
  -4  12   1        1.58        1.75      1.00 o 
  -3  12   1        0.01        0.55      1.00 o 
  -2  12   1       23.14       28.82      1.25 o 
  -1  12   1      159.80      167.50      2.09 o 
   0  12   1        1.01        2.07      0.92 o 
   1  12   1        6.85        8.18      1.02 o 
   2  12   1      184.37      193.39      2.46 o 
   3  12   1        9.10       11.78      1.16 o 
   4  12   1        0.54        0.41      1.20 o 
   5  12   1        8.83        7.93      1.36 o 
   6  12   1       65.94       63.04      2.06 o 
   7  12   1       63.44       65.68      2.02 o 
   8  12   1        1.64        1.32      2.01 o 
  -7  13   1      133.81      134.72      3.97 o 
  -6  13   1       10.48       11.12      1.53 o 
  -5  13   1       39.07       40.22      1.98 o 
  -4  13   1      204.39      208.84      2.71 o 
  -3  13   1       48.18       46.66      1.51 o 
  -2  13   1        0.33        0.84      1.05 o 
  -1  13   1       71.81       75.94      1.74 o 
   0  13   1       23.30       21.94      1.26 o 
   1  13   1       37.30       35.93      1.47 o 
   2  13   1       45.21       51.31      1.63 o 
   3  13   1        0.02        0.19      1.21 o 
   4  13   1       44.29       46.56      1.82 o 
   5  13   1      205.79      206.58      3.08 o 
   6  13   1       24.69       22.85      1.95 o 
  -5  14   1      332.42      350.40      7.51 o 
  -4  14   1        1.33        2.22      1.67 o 
  -3  14   1        3.31        3.49      1.17 o 
  -2  14   1       13.17       13.99      1.23 o 
  -1  14   1       24.67       23.21      1.44 o 
   0  14   1       43.64       44.04      1.74 o 
   1  14   1       49.88       51.97      1.82 o 
   2  14   1       10.76        8.33      1.29 o 
   3  14   1        2.00        1.52      1.64 o 
   4  14   1        0.01        0.24      2.03 o 
 -15   0   2       88.78       88.19      3.35 o 
 -14   0   2       93.37       89.71      3.18 o 
 -13   0   2       11.31       13.72      1.61 o 
 -12   0   2       28.80       29.53      1.61 o 
 -11   0   2      615.20      563.84      4.44 o 
 -10   0   2      218.03      202.62      2.33 o 
  -9   0   2      444.62      450.07      2.96 o 
  -8   0   2      179.43      159.93      1.63 o 
  -7   0   2      290.95      256.73      1.83 o 
  -6   0   2       37.94       46.71      0.78 o 
  -5   0   2     5659.85     6218.53     22.81 o 
  -4   0   2      636.71      701.98      4.09 o 
  -3   0   2      468.22      527.63      2.40 o 
  -2   0   2      106.98      113.53      1.02 o 
  -1   0   2     2311.07     2241.59     19.43 o 
   1   0   2    60951.27    55611.96   1119.25 o 
   2   0   2      525.54      588.47      2.71 o 
   3   0   2        2.80        5.58      0.38 o 
   4   0   2       30.62       32.92      0.53 o 
   5   0   2        7.83       11.24      0.54 o 
   6   0   2      146.78      135.84      1.29 o 
   7   0   2      406.93      383.80      2.43 o 
   8   0   2      164.83      172.99      2.39 o 
   9   0   2       57.65       54.33      1.70 o 
  10   0   2      179.38      182.15      2.86 o 
  11   0   2      297.74      282.32      3.78 o 
  12   0   2      108.73      103.97      2.86 o 
  13   0   2      225.61      222.01      4.22 o 
 -15   1   2       25.03       28.45      1.75 o 
 -14   1   2       12.69       15.23      1.44 o 
 -13   1   2       11.54       11.97      1.24 o 
 -12   1   2        3.89        1.96      0.90 o 
 -11   1   2       37.49       29.56      0.99 o 
 -10   1   2       69.43       71.88      1.09 o 
  -9   1   2      613.65      618.76      2.43 o 
  -8   1   2       55.78       58.94      0.86 o 
  -7   1   2      489.49      529.52      1.75 o 
  -6   1   2      795.56      842.49      2.35 o 
  -5   1   2     1807.52     2012.09      5.57 o 
  -4   1   2       84.13       87.61      0.59 o 
  -3   1   2      343.47      354.28      1.08 o 
  -2   1   2      329.01      341.88      1.19 o 
  -1   1   2      234.24      246.99      0.92 o 
   0   1   2     2382.85     2461.88      5.44 o 
   1   1   2        5.24        6.24      0.26 o 
   2   1   2      458.49      518.59      1.77 o 
   3   1   2      346.76      339.79      0.98 o 
   4   1   2      272.47      302.10      1.06 o 
   5   1   2      287.70      273.10      1.14 o 
   6   1   2        7.75       11.12      0.32 o 
   7   1   2      264.56      251.39      1.51 o 
   8   1   2      111.24      123.78      1.42 o 
   9   1   2       12.31       12.09      0.88 o 
  10   1   2       29.22       27.79      1.17 o 
  11   1   2       97.23      100.17      1.79 o 
  12   1   2       13.98       14.03      1.25 o 
  13   1   2       16.53       15.58      1.31 o 
 -15   2   2       27.15       27.88      1.78 o 
 -14   2   2        0.41        0.30      1.37 o 
 -13   2   2        6.95        6.52      1.11 o 
 -12   2   2        8.44        6.33      0.91 o 
 -11   2   2       15.63       14.22      0.91 o 
 -10   2   2      824.39      772.24      5.19 o 
  -9   2   2       22.76       19.22      0.70 o 
  -8   2   2      532.24      485.08      2.66 o 
  -7   2   2        7.04        5.45      0.31 o 
  -6   2   2        2.05        2.70      0.34 o 
  -5   2   2        0.81        2.98      0.26 o 
  -4   2   2      468.95      507.93      1.75 o 
  -3   2   2      126.43      137.22      0.70 o 
  -2   2   2     1550.81     1694.39      4.17 o 
  -1   2   2       71.01       55.31      0.35 o 
   0   2   2     2254.77     2327.40      6.02 o 
   1   2   2      465.38      452.84      1.56 o 
   2   2   2     1177.03     1272.44      3.34 o 
   3   2   2      160.73      141.30      0.81 o 
   4   2   2      103.31      111.41      0.77 o 
   5   2   2       27.66       24.86      0.43 o 
   6   2   2        2.01        1.08      0.45 o 
   7   2   2      126.60      131.88      1.10 o 
   8   2   2       61.33       59.86      0.99 o 
   9   2   2      106.37      103.65      1.50 o 
  10   2   2       41.02       42.47      1.24 o 
  11   2   2        6.43        5.97      1.06 o 
  12   2   2      398.53      396.92      3.47 o 
  13   2   2        0.31        0.84      1.20 o 
 -15   3   2        0.47        0.93      1.81 o 
 -14   3   2        4.20        4.51      1.37 o 
 -13   3   2        0.00        0.42      1.23 o 
 -12   3   2        0.93        0.75      0.93 o 
 -11   3   2      257.40      225.48      2.07 o 
 -10   3   2      210.55      211.62      1.81 o 
  -9   3   2       51.45       47.89      0.89 o 
  -8   3   2       13.60       14.55      0.48 o 
  -7   3   2       95.02       98.34      0.79 o 
  -6   3   2       64.71       59.98      0.57 o 
  -5   3   2      103.75       94.71      0.60 o 
  -4   3   2       66.67       95.70      0.59 o 
  -3   3   2      429.84      447.60      1.20 o 
  -2   3   2      213.32      251.67      0.72 o 
  -1   3   2       12.45        7.60      0.28 o 
   0   3   2      170.50      157.95      1.01 o 
   1   3   2       83.94       98.38      0.64 o 
   2   3   2      575.40      581.30      2.36 o 
   3   3   2       92.91       88.74      0.80 o 
   4   3   2        7.20        5.97      0.38 o 
   5   3   2       17.93       18.13      0.42 o 
   6   3   2       98.65      110.64      0.99 o 
   7   3   2        4.70        4.43      0.53 o 
   8   3   2       12.57       10.41      0.71 o 
   9   3   2        0.91        1.14      0.81 o 
  10   3   2        2.46        2.67      0.91 o 
  11   3   2       51.03       51.60      1.48 o 
  12   3   2       30.56       30.33      1.38 o 
  13   3   2       64.41       59.75      1.87 o 
 -15   4   2        1.96        2.66      2.55 o 
 -14   4   2        0.01        0.08      1.31 o 
 -13   4   2       48.67       49.03      1.77 o 
 -12   4   2        0.08        0.13      1.01 o 
 -11   4   2        9.82        8.21      0.89 o 
 -10   4   2      130.56      115.73      1.49 o 
  -9   4   2      267.87      256.21      1.73 o 
  -8   4   2       71.67       66.04      0.75 o 
  -7   4   2      487.37      483.96      1.95 o 
  -6   4   2      104.02      105.17      0.75 o 
  -5   4   2      124.00      160.77      0.84 o 
  -4   4   2       68.42       70.33      0.60 o 
  -3   4   2      829.09      921.18      2.50 o 
  -2   4   2      313.53      341.42      0.97 o 
  -1   4   2     1012.67     1172.36      2.29 o 
   0   4   2       98.36      125.99      0.75 o 
   1   4   2        8.85        9.62      0.35 o 
   2   4   2      117.46      126.78      0.83 o 
   3   4   2      619.32      681.26      2.08 o 
   4   4   2        0.25        0.84      0.46 o 
   5   4   2      420.43      451.88      1.67 o 
   6   4   2       18.45       20.47      0.56 o 
   7   4   2       62.88       57.07      0.88 o 
   8   4   2       23.81       23.25      0.80 o 
   9   4   2      245.93      253.69      2.07 o 
  10   4   2        7.30        6.49      0.97 o 
  11   4   2      156.20      150.58      2.12 o 
  12   4   2       35.30       32.48      1.47 o 
  13   4   2        0.07        0.35      2.15 o 
 -14   5   2      108.34      114.40      2.32 o 
 -13   5   2       31.49       32.22      1.36 o 
 -12   5   2        6.47        6.45      1.02 o 
 -11   5   2       52.03       50.90      1.34 o 
 -10   5   2        6.23        6.90      0.83 o 
  -9   5   2        1.52        1.73      0.70 o 
  -8   5   2       56.51       59.94      0.83 o 
  -7   5   2      493.58      460.03      1.97 o 
  -6   5   2       42.61       43.19      0.64 o 
  -5   5   2        4.12        5.61      0.44 o 
  -4   5   2        3.43        0.73      0.23 o 
  -3   5   2      196.38      216.59      0.99 o 
  -2   5   2        7.22        3.44      0.23 o 
  -1   5   2      632.29      655.12      1.72 o 
   0   5   2     1042.98     1165.94      2.25 o 
   1   5   2      172.56      177.06      0.94 o 
   2   5   2      372.89      440.48      1.57 o 
   3   5   2       52.41       49.73      0.49 o 
   4   5   2       19.90       21.56      0.52 o 
   5   5   2       31.98       32.80      0.71 o 
   6   5   2        4.68        3.54      0.53 o 
   7   5   2        6.43        7.81      0.62 o 
   8   5   2       64.18       64.23      1.12 o 
   9   5   2      142.92      137.60      1.68 o 
  10   5   2        0.77        0.86      1.01 o 
  11   5   2        1.44        0.88      1.14 o 
  12   5   2       31.41       32.72      1.62 o 
 -14   6   2       18.32       19.30      1.84 o 
 -13   6   2       11.13       11.29      1.40 o 
 -12   6   2       17.44       16.27      1.17 o 
 -11   6   2       27.84       29.54      1.17 o 
 -10   6   2       33.10       34.83      1.13 o 
  -9   6   2        0.00        0.00      0.71 o 
  -8   6   2      102.94       81.06      1.10 o 
  -7   6   2      267.63      261.67      1.43 o 
  -6   6   2      880.52      796.92      3.09 o 
  -5   6   2        9.02        8.96      0.39 o 
  -4   6   2        6.65        7.23      0.35 o 
  -3   6   2        6.88        8.92      0.42 o 
  -2   6   2        1.76        4.53      0.27 o 
  -1   6   2      306.21      337.65      1.36 o 
   0   6   2     1332.01     1373.15      3.08 o 
   1   6   2      465.68      451.36      1.54 o 
   2   6   2      558.89      581.01      2.26 o 
   3   6   2      148.63      148.96      1.09 o 
   4   6   2       52.83       48.98      0.68 o 
   5   6   2       22.24       18.84      0.62 o 
   6   6   2        0.77        1.47      0.55 o 
   7   6   2       73.26       67.35      1.07 o 
   8   6   2      339.26      327.28      2.38 o 
   9   6   2      155.98      155.24      1.90 o 
  10   6   2      157.33      147.15      2.13 o 
  11   6   2        0.29        0.25      1.28 o 
  12   6   2        0.98        0.56      1.48 o 
 -13   7   2       58.15       62.93      1.89 o 
 -12   7   2        1.65        2.15      1.16 o 
 -11   7   2       28.54       28.40      1.36 o 
 -10   7   2       69.78       70.08      1.56 o 
  -9   7   2       39.42       35.88      1.06 o 
  -8   7   2        8.29        7.70      0.73 o 
  -7   7   2     1034.88      937.24      4.76 o 
  -6   7   2       50.18       55.76      0.85 o 
  -5   7   2      187.13      189.95      1.25 o 
  -4   7   2        0.08        0.70      0.43 o 
  -3   7   2       17.36       14.18      0.53 o 
  -2   7   2       65.86       61.65      0.64 o 
  -1   7   2      211.08      188.25      1.19 o 
   0   7   2       14.01       13.19      0.36 o 
   1   7   2       16.27       15.65      0.54 o 
   2   7   2      107.06      106.85      1.06 o 
   3   7   2      249.19      238.46      1.56 o 
   4   7   2        0.37        0.50      0.55 o 
   5   7   2        0.27        0.03      0.64 o 
   6   7   2        1.28        0.98      0.68 o 
   7   7   2       98.25       96.08      1.45 o 
   8   7   2        6.28        5.99      0.92 o 
   9   7   2      211.79      204.78      2.64 o 
  10   7   2        1.61        1.48      1.20 o 
  11   7   2       54.79       55.66      2.18 o 
 -13   8   2      159.03      161.25      3.11 o 
 -12   8   2       30.02       30.85      1.70 o 
 -11   8   2       37.83       37.42      1.76 o 
 -10   8   2        9.81        9.86      1.15 o 
  -9   8   2       30.15       26.47      1.16 o 
  -8   8   2       14.46       17.27      0.91 o 
  -7   8   2       20.90       14.82      0.77 o 
  -6   8   2      109.78      102.46      1.15 o 
  -5   8   2       77.10       72.74      0.97 o 
  -4   8   2       20.79       23.64      0.64 o 
  -3   8   2      196.35      155.99      1.32 o 
  -2   8   2      407.90      350.36      1.85 o 
  -1   8   2     1965.43     1931.29      6.60 o 
   0   8   2      183.78      184.98      1.49 o 
   1   8   2      148.79      140.59      1.29 o 
   2   8   2      250.96      255.63      1.73 o 
   3   8   2      699.09      696.36      3.10 o 
   4   8   2      139.61      130.55      1.39 o 
   5   8   2        9.54        6.39      0.87 o 
   6   8   2       96.11       86.76      1.58 o 
   7   8   2        0.22        0.68      0.90 o 
   8   8   2      252.66      241.15      2.47 o 
   9   8   2       10.43       11.47      1.23 o 
  10   8   2       35.24       40.89      1.70 o 
  11   8   2       96.90       92.10      3.42 o 
 -12   9   2       32.77       36.52      1.93 o 
 -11   9   2       20.66       21.30      1.62 o 
 -10   9   2        0.64        0.67      1.23 o 
  -9   9   2       16.18       17.52      1.17 o 
  -8   9   2      377.03      360.51      2.79 o 
  -7   9   2        6.69        5.56      0.83 o 
  -6   9   2       28.66       25.14      0.79 o 
  -5   9   2       65.63       64.28      1.12 o 
  -4   9   2       75.13       65.38      1.11 o 
  -3   9   2       79.83       65.18      1.05 o 
  -2   9   2      200.61      222.16      1.73 o 
  -1   9   2      129.32      131.47      1.40 o 
   0   9   2       11.09       11.68      0.69 o 
   1   9   2        9.37        9.10      0.70 o 
   2   9   2       12.73       13.17      0.76 o 
   3   9   2      118.84      117.39      1.58 o 
   4   9   2      298.70      309.40      2.56 o 
   5   9   2       45.13       42.08      1.30 o 
   6   9   2       43.50       37.92      1.37 o 
   7   9   2       17.17       17.89      1.16 o 
   8   9   2        1.22        0.91      1.03 o 
   9   9   2        2.68        2.24      1.42 o 
  10   9   2      141.88      139.69      3.04 o 
 -11  10   2        5.51        6.20      1.58 o 
 -10  10   2        8.93        8.33      1.42 o 
  -9  10   2        1.04        1.56      1.13 o 
  -8  10   2       85.54       87.46      1.81 o 
  -7  10   2        8.81       11.06      1.09 o 
  -6  10   2        6.46        4.21      0.82 o 
  -5  10   2      136.72      132.79      1.68 o 
  -4  10   2       44.22       43.41      1.09 o 
  -3  10   2       42.69       49.14      1.13 o 
  -2  10   2      832.00      739.55      3.63 o 
  -1  10   2      150.24      140.85      1.61 o 
   0  10   2      234.12      232.03      2.08 o 
   1  10   2       95.60       92.97      1.44 o 
   2  10   2      126.51      130.49      1.71 o 
   3  10   2       13.75       13.85      0.92 o 
   4  10   2      334.68      303.56      3.08 o 
   5  10   2        0.68        0.77      1.05 o 
   6  10   2       34.84       32.76      1.39 o 
   7  10   2        1.59        1.73      0.99 o 
   8  10   2       33.73       35.10      1.56 o 
   9  10   2       61.73       62.72      2.30 o 
 -10  11   2       18.96       19.62      2.10 o 
  -9  11   2       64.79       65.61      2.52 o 
  -8  11   2       23.54       22.88      1.77 o 
  -7  11   2        9.66        8.75      1.25 o 
  -6  11   2       50.51       53.99      1.54 o 
  -5  11   2        3.64        4.05      0.96 o 
  -4  11   2       24.18       24.83      1.07 o 
  -3  11   2        1.57        0.43      0.90 o 
  -2  11   2       14.43       13.25      1.00 o 
  -1  11   2        3.48        5.77      0.87 o 
   0  11   2        6.50        7.68      0.94 o 
   1  11   2        0.25        0.76      0.95 o 
   2  11   2       17.47       17.87      1.11 o 
   3  11   2        2.47        1.04      1.06 o 
   4  11   2       30.01       29.95      1.38 o 
   5  11   2        1.56        3.77      1.20 o 
   6  11   2       23.31       28.14      1.53 o 
   7  11   2        4.68        5.38      1.32 o 
   8  11   2       33.10       36.08      1.97 o 
  -9  12   2       11.18        9.40      2.80 o 
  -8  12   2       63.57       67.98      2.64 o 
  -7  12   2       51.18       52.33      2.04 o 
  -6  12   2      213.55      219.33      3.00 o 
  -5  12   2        4.42        5.12      1.03 o 
  -4  12   2       47.82       52.19      1.44 o 
  -3  12   2       13.61       13.81      1.05 o 
  -2  12   2        9.74       11.30      1.00 o 
  -1  12   2        0.65        0.72      0.93 o 
   0  12   2       45.82       44.74      1.32 o 
   1  12   2      131.94      138.48      1.95 o 
   2  12   2       12.03       13.59      1.17 o 
   3  12   2        1.48        2.28      1.26 o 
   4  12   2        0.07        0.68      1.26 o 
   5  12   2       21.18       19.31      1.56 o 
   6  12   2       60.83       66.86      2.09 o 
   7  12   2       26.88       23.19      1.84 o 
  -7  13   2        0.14        1.30      3.27 o 
  -6  13   2       32.38       31.85      1.71 o 
  -5  13   2       59.99       60.35      1.87 o 
  -4  13   2      120.71      130.76      2.09 o 
  -3  13   2       15.80       16.13      1.14 o 
  -2  13   2        3.30        2.54      1.07 o 
  -1  13   2        2.90        2.74      1.04 o 
   0  13   2       59.88       71.81      1.71 o 
   1  13   2       12.93       13.68      1.24 o 
   2  13   2       81.05       91.44      2.07 o 
   3  13   2       53.49       55.71      1.88 o 
   4  13   2        3.01        3.31      1.31 o 
   5  13   2        3.23        2.20      1.69 o 
  -5  14   2      103.06      104.50      5.05 o 
  -4  14   2       51.12       48.09      2.33 o 
  -3  14   2       84.91       93.35      2.11 o 
  -2  14   2       11.08       11.19      1.34 o 
  -1  14   2       11.61        9.10      1.29 o 
   0  14   2      224.62      234.17      3.15 o 
   1  14   2       71.35       73.64      2.26 o 
   2  14   2      137.90      143.94      4.48 o 
   3  14   2        0.50        0.75      2.40 o 
 -15   1   3       64.51       69.46      2.27 o 
 -14   1   3       34.15       35.52      1.59 o 
 -13   1   3        3.86        3.66      1.11 o 
 -12   1   3       83.64       81.67      1.71 o 
 -11   1   3        0.12        1.32      0.77 o 
 -10   1   3        4.28        4.11      0.71 o 
  -9   1   3        6.73        6.62      0.64 o 
  -8   1   3      628.80      588.25      2.59 o 
  -7   1   3      166.72      177.33      1.19 o 
  -6   1   3       74.45       70.46      0.67 o 
  -5   1   3      729.00      777.89      1.95 o 
  -4   1   3      197.08      189.12      0.94 o 
  -3   1   3        0.54        1.44      0.30 o 
  -2   1   3       25.00       25.94      0.49 o 
  -1   1   3     1065.67     1086.91      2.43 o 
   0   1   3       23.61       25.48      0.35 o 
   1   1   3       71.54       79.43      0.57 o 
   2   1   3     1300.40     1417.35      3.50 o 
   3   1   3      745.43      846.61      1.98 o 
   4   1   3       75.28       73.72      0.54 o 
   5   1   3       35.96       35.12      0.55 o 
   6   1   3       27.75       29.32      0.63 o 
   7   1   3       44.12       40.89      0.87 o 
   8   1   3       82.50       83.22      1.31 o 
   9   1   3       32.52       33.96      1.13 o 
  10   1   3       93.45       94.80      1.74 o 
  11   1   3        5.26        6.07      1.15 o 
  12   1   3        6.98        6.68      1.21 o 
  13   1   3       36.80       35.22      2.44 o 
 -15   2   3       43.35       43.26      1.83 o 
 -14   2   3        4.23        6.73      1.37 o 
 -13   2   3        8.33        8.76      1.21 o 
 -12   2   3       15.50       16.38      1.04 o 
 -11   2   3       35.27       30.98      1.06 o 
 -10   2   3      207.58      164.87      1.63 o 
  -9   2   3      361.91      350.72      2.09 o 
  -8   2   3      899.78      868.69      3.29 o 
  -7   2   3       36.65       41.66      0.69 o 
  -6   2   3        2.07        1.32      0.25 o 
  -5   2   3      143.30      190.18      0.99 o 
  -4   2   3      410.45      510.47      1.66 o 
  -3   2   3      234.40      265.59      1.03 o 
  -2   2   3     1907.45     2044.36      7.01 o 
  -1   2   3      435.89      419.83      1.66 o 
   0   2   3        0.10        0.78      0.35 o 
   1   2   3     1232.35     1331.97      4.18 o 
   2   2   3     2601.91     2770.15      5.46 o 
   3   2   3        9.00        9.64      0.34 o 
   4   2   3      231.63      244.96      1.17 o 
   5   2   3      109.73      116.09      0.93 o 
   6   2   3       26.00       31.26      0.75 o 
   7   2   3       53.80       52.59      0.92 o 
   8   2   3      170.95      159.74      1.77 o 
   9   2   3       13.77       13.70      0.96 o 
  10   2   3       77.40       77.52      1.60 o 
  11   2   3      140.49      137.31      2.21 o 
  12   2   3       57.01       53.27      1.72 o 
  13   2   3       20.24       21.82      2.38 o 
 -15   3   3       97.52       95.69      2.24 o 
 -14   3   3       22.20       20.52      1.41 o 
 -13   3   3       31.72       31.61      1.35 o 
 -12   3   3        2.63        4.27      1.01 o 
 -11   3   3        2.50        2.21      0.79 o 
 -10   3   3      101.69       81.99      1.31 o 
  -9   3   3     1783.84     1736.98      7.65 o 
  -8   3   3       18.56       19.29      0.59 o 
  -7   3   3      936.07      985.68      2.39 o 
  -6   3   3       19.91       26.44      0.54 o 
  -5   3   3      248.24      236.41      1.17 o 
  -4   3   3      203.84      233.08      0.99 o 
  -3   3   3      270.82      305.68      1.26 o 
  -2   3   3       21.60       21.09      0.31 o 
  -1   3   3       35.32       36.65      0.41 o 
   0   3   3       83.37       87.95      0.57 o 
   1   3   3       60.48       59.92      0.59 o 
   2   3   3      242.73      262.15      1.40 o 
   3   3   3     1262.13     1255.08      3.52 o 
   4   3   3       41.89       45.23      0.64 o 
   5   3   3      153.15      148.71      1.12 o 
   6   3   3      298.61      301.09      1.67 o 
   7   3   3       20.01       25.53      0.74 o 
   8   3   3       98.03       96.36      1.36 o 
   9   3   3        1.04        1.50      0.86 o 
  10   3   3       40.34       42.99      1.35 o 
  11   3   3        6.00        7.26      1.21 o 
  12   3   3      193.29      195.86      2.67 o 
 -15   4   3        1.96        2.46      1.55 o 
 -14   4   3        1.20        1.02      1.18 o 
 -13   4   3      110.35      114.45      1.89 o 
 -12   4   3        1.61        2.06      0.89 o 
 -11   4   3       49.52       46.56      1.12 o 
 -10   4   3        3.72        3.32      0.75 o 
  -9   4   3      385.20      346.48      2.05 o 
  -8   4   3       70.43       63.65      0.78 o 
  -7   4   3      467.86      449.12      1.74 o 
  -6   4   3        5.93        4.93      0.38 o 
  -5   4   3       14.49       19.64      0.40 o 
  -4   4   3      395.50      400.73      1.33 o 
  -3   4   3     1480.43     1586.43      3.78 o 
  -2   4   3       73.02       83.38      0.62 o 
  -1   4   3     1001.63     1046.69      2.33 o 
   0   4   3       15.46       14.22      0.33 o 
   1   4   3        0.81        0.90      0.40 o 
   2   4   3      116.44      104.27      0.82 o 
   3   4   3       93.97      105.79      0.82 o 
   4   4   3      242.41      247.10      1.47 o 
   5   4   3      208.24      227.61      1.45 o 
   6   4   3       11.38       13.40      0.64 o 
   7   4   3        2.31        2.25      0.61 o 
   8   4   3       16.60       16.15      0.85 o 
   9   4   3      148.81      144.11      2.02 o 
  10   4   3      118.19      116.55      1.97 o 
  11   4   3       93.68       95.86      1.95 o 
  12   4   3       18.45       19.24      1.48 o 
 -14   5   3       17.47       18.41      1.28 o 
 -13   5   3       64.90       69.55      1.68 o 
 -12   5   3       28.68       27.09      1.19 o 
 -11   5   3       41.91       44.61      1.19 o 
 -10   5   3       22.77       19.11      0.94 o 
  -9   5   3       90.77       86.83      1.21 o 
  -8   5   3      305.82      293.01      1.65 o 
  -7   5   3      803.24      756.45      3.48 o 
  -6   5   3       57.48       39.82      0.61 o 
  -5   5   3       16.63       12.06      0.37 o 
  -4   5   3        2.60        2.85      0.26 o 
  -3   5   3       23.39       22.65      0.32 o 
  -2   5   3      118.26      128.21      0.82 o 
  -1   5   3       16.37       28.05      0.44 o 
   0   5   3        0.66        1.65      0.46 o 
   1   5   3      278.89      288.96      1.16 o 
   2   5   3       35.44       36.23      0.62 o 
   3   5   3       14.99       13.57      0.49 o 
   4   5   3       20.68       22.55      0.58 o 
   5   5   3       88.69       86.89      1.01 o 
   6   5   3       35.48       32.79      0.78 o 
   7   5   3       11.21       12.36      0.71 o 
   8   5   3        0.29        0.04      0.78 o 
   9   5   3        2.39        1.95      0.94 o 
  10   5   3      223.19      223.40      2.82 o 
  11   5   3       30.84       35.60      1.67 o 
  12   5   3        1.26       -0.29      2.52 o 
 -14   6   3       79.90       80.10      2.02 o 
 -13   6   3      103.08      110.35      2.02 o 
 -12   6   3       84.13       98.56      1.75 o 
 -11   6   3       31.90       30.25      1.11 o 
 -10   6   3       10.59       10.61      0.88 o 
  -9   6   3       21.29       19.92      0.90 o 
  -8   6   3        1.44        1.23      0.55 o 
  -7   6   3        2.48        5.75      0.54 o 
  -6   6   3     1408.07     1443.46      5.76 o 
  -5   6   3       88.48       77.74      0.82 o 
  -4   6   3       87.93       99.73      0.89 o 
  -3   6   3        5.97        7.67      0.34 o 
  -2   6   3       41.57       47.88      0.60 o 
  -1   6   3      104.78       84.96      0.66 o 
   0   6   3      189.71      224.32      1.78 o 
   1   6   3      116.93      114.39      0.97 o 
   2   6   3       12.20       10.44      0.51 o 
   3   6   3      108.94      123.20      1.11 o 
   4   6   3       93.09       89.99      1.20 o 
   5   6   3       38.03       33.05      0.78 o 
   6   6   3      100.71       98.91      1.29 o 
   7   6   3        5.85        6.08      0.77 o 
   8   6   3       12.92       14.91      0.95 o 
   9   6   3      178.06      176.29      2.16 o 
  10   6   3        2.64        4.14      1.12 o 
  11   6   3       14.30       13.22      1.52 o 
 -14   7   3        6.35        7.47      2.07 o 
 -13   7   3       77.69       89.77      2.22 o 
 -12   7   3       49.47       49.85      1.74 o 
 -11   7   3       26.77       25.68      1.25 o 
 -10   7   3       26.20       24.27      1.07 o 
  -9   7   3       43.74       46.98      1.19 o 
  -8   7   3      159.37      149.02      1.41 o 
  -7   7   3      389.59      332.95      1.89 o 
  -6   7   3      684.57      654.72      2.76 o 
  -5   7   3      232.15      247.33      1.48 o 
  -4   7   3        0.44        0.53      0.45 o 
  -3   7   3        0.00        0.59      0.51 o 
  -2   7   3        0.30        0.33      0.42 o 
  -1   7   3      545.72      558.15      2.73 o 
   0   7   3       16.30       12.08      0.61 o 
   1   7   3       32.80       27.33      0.74 o 
   2   7   3      151.10      150.19      1.24 o 
   3   7   3      118.33      120.34      1.31 o 
   4   7   3      822.93      816.82      4.81 o 
   5   7   3      168.37      178.41      1.69 o 
   6   7   3       38.54       36.05      1.02 o 
   7   7   3        5.11        4.68      0.85 o 
   8   7   3       43.07       41.41      1.36 o 
   9   7   3       89.96       87.56      1.97 o 
  10   7   3       58.04       54.16      2.10 o 
  11   7   3        4.19        5.35      2.15 o 
 -13   8   3        1.98        3.39      1.59 o 
 -12   8   3        7.95        8.71      1.40 o 
 -11   8   3       85.82       89.34      2.06 o 
 -10   8   3       39.45       40.68      1.54 o 
  -9   8   3        9.73        9.42      1.05 o 
  -8   8   3        0.45        0.30      0.80 o 
  -7   8   3        0.17        0.52      0.65 o 
  -6   8   3        5.51        4.47      0.62 o 
  -5   8   3       72.92       73.43      1.06 o 
  -4   8   3        0.11        0.72      0.58 o 
  -3   8   3       83.96       72.56      0.99 o 
  -2   8   3      279.30      257.99      1.75 o 
  -1   8   3      328.45      291.51      1.80 o 
   0   8   3       94.80       97.79      1.20 o 
   1   8   3        8.88        8.48      0.65 o 
   2   8   3      167.75      164.53      1.59 o 
   3   8   3      106.95      109.42      1.38 o 
   4   8   3      197.81      188.18      2.00 o 
   5   8   3      326.71      320.06      2.71 o 
   6   8   3       39.14       40.49      1.35 o 
   7   8   3        1.55        2.19      1.15 o 
   8   8   3        0.35        0.85      1.25 o 
   9   8   3       12.31       10.88      1.31 o 
  10   8   3       11.33       10.29      1.61 o 
 -12   9   3       24.43       27.45      1.59 o 
 -11   9   3        8.08        7.03      1.23 o 
 -10   9   3      191.44      192.48      2.71 o 
  -9   9   3       34.38       38.78      1.36 o 
  -8   9   3      180.45      169.67      1.98 o 
  -7   9   3        1.12        0.64      0.85 o 
  -6   9   3       69.70       75.93      1.39 o 
  -5   9   3       10.22       12.32      0.82 o 
  -4   9   3       32.92       29.81      0.95 o 
  -3   9   3       42.93       33.75      0.91 o 
  -2   9   3      245.86      221.76      1.75 o 
  -1   9   3      334.57      307.92      2.26 o 
   0   9   3       98.66       90.91      1.27 o 
   1   9   3      131.30      129.07      1.49 o 
   2   9   3       24.74       23.55      1.01 o 
   3   9   3        1.23        1.92      0.89 o 
   4   9   3       11.39        8.77      0.98 o 
   5   9   3      357.19      339.92      3.11 o 
   6   9   3      132.50      126.34      2.34 o 
   7   9   3        1.63        0.95      1.23 o 
   8   9   3       55.05       55.05      1.90 o 
   9   9   3       14.90       15.22      1.43 o 
 -11  10   3      125.96      127.34      2.80 o 
 -10  10   3       16.83       15.69      1.55 o 
  -9  10   3       86.37       87.88      2.03 o 
  -8  10   3      150.50      152.44      2.32 o 
  -7  10   3        0.04        0.24      1.02 o 
  -6  10   3        5.22        6.14      0.86 o 
  -5  10   3      108.46      112.85      1.49 o 
  -4  10   3       52.27       54.76      1.12 o 
  -3  10   3       31.78       35.02      1.02 o 
  -2  10   3       37.56       26.24      0.95 o 
  -1  10   3      269.11      258.44      2.08 o 
   0  10   3       10.46       10.30      0.94 o 
   1  10   3       11.24        9.72      0.96 o 
   2  10   3       15.42       13.63      1.06 o 
   3  10   3       75.67       74.44      1.62 o 
   4  10   3      223.37      218.44      2.61 o 
   5  10   3       54.30       47.29      1.71 o 
   6  10   3        2.17        3.87      1.36 o 
   7  10   3        5.38        5.36      1.31 o 
   8  10   3       12.31       13.28      1.47 o 
   9  10   3       11.07       11.77      1.99 o 
 -10  11   3        4.68        4.37      1.83 o 
  -9  11   3       81.02       88.29      2.39 o 
  -8  11   3      137.77      146.72      2.84 o 
  -7  11   3        5.45        3.36      1.13 o 
  -6  11   3        0.54        1.22      1.11 o 
  -5  11   3      206.88      212.50      2.31 o 
  -4  11   3       13.92       13.34      0.90 o 
  -3  11   3        8.69        8.86      0.85 o 
  -2  11   3       13.01        9.95      0.90 o 
  -1  11   3        0.03        0.15      0.85 o 
   0  11   3      201.95      197.34      2.29 o 
   1  11   3       86.44       92.50      1.71 o 
   2  11   3        0.07        0.76      1.03 o 
   3  11   3        1.22        1.97      1.06 o 
   4  11   3        0.46       -0.04      1.13 o 
   5  11   3       42.81       39.58      1.72 o 
   6  11   3       24.23       23.79      1.58 o 
   7  11   3        0.39        0.77      1.37 o 
  -9  12   3       40.62       36.05      4.13 o 
  -8  12   3        0.02        0.08      1.63 o 
  -7  12   3       75.62       85.52      2.39 o 
  -6  12   3       32.00       38.50      1.66 o 
  -5  12   3      100.01      108.65      2.05 o 
  -4  12   3       58.29       54.58      1.41 o 
  -3  12   3        1.27        0.87      0.94 o 
  -2  12   3        1.30        1.82      0.99 o 
  -1  12   3       11.83       15.81      1.23 o 
   0  12   3      149.30      157.94      2.30 o 
   1  12   3        7.74        7.71      1.14 o 
   2  12   3        4.17        5.27      1.32 o 
   3  12   3      198.76      211.39      3.01 o 
   4  12   3        0.07       -0.01      1.57 o 
   5  12   3        2.78        2.85      1.75 o 
   6  12   3       12.48       12.35      1.86 o 
  -7  13   3        6.33        5.51      3.16 o 
  -6  13   3      122.21      123.49      2.68 o 
  -5  13   3        7.05        8.92      1.42 o 
  -4  13   3       56.63       58.75      1.87 o 
  -3  13   3      144.54      145.94      2.32 o 
  -2  13   3       34.47       36.41      1.52 o 
  -1  13   3        1.06        1.57      1.26 o 
   0  13   3       83.82       87.02      2.08 o 
   1  13   3       11.39       11.45      1.52 o 
   2  13   3       37.55       35.75      1.73 o 
   3  13   3       28.03       29.82      1.89 o 
   4  13   3        0.01        0.85      2.68 o 
  -4  14   3      386.56      399.85      5.24 o 
  -3  14   3        4.56        4.89      1.77 o 
  -2  14   3        1.75        2.48      1.66 o 
  -1  14   3        7.15        8.30      1.69 o 
   0  14   3       15.50       15.09      2.52 o 
   1  14   3       11.30       14.32      5.12 o 
 -15   0   4      158.58      157.38      3.38 o 
 -14   0   4      169.01      178.13      3.35 o 
 -13   0   4       62.06       62.75      2.21 o 
 -12   0   4       10.09        7.90      1.42 o 
 -11   0   4        0.09        0.21      1.04 o 
 -10   0   4      456.24      412.06      3.19 o 
  -9   0   4       96.84       76.48      1.58 o 
  -8   0   4      229.53      248.74      2.47 o 
  -7   0   4       44.42       38.82      1.14 o 
  -6   0   4      817.00      765.29      2.62 o 
  -5   0   4      446.80      484.30      2.34 o 
  -4   0   4     4325.83     4710.01     23.18 o 
  -3   0   4      877.21      911.66      3.11 o 
  -2   0   4      577.05      586.21      4.44 o 
  -1   0   4        6.25        3.80      0.46 o 
   0   0   4      727.85      659.72      2.41 o 
   1   0   4       23.64       21.55      0.65 o 
   2   0   4    11564.74    12002.42     40.44 o 
   3   0   4       79.29       83.44      0.99 o 
   4   0   4      197.77      200.40      1.72 o 
   5   0   4      137.39      135.90      1.36 o 
   6   0   4       42.39       45.18      1.05 o 
   7   0   4      239.46      225.52      2.89 o 
   8   0   4      151.91      140.89      2.51 o 
   9   0   4      114.33      114.29      2.65 o 
  10   0   4       56.11       52.83      2.20 o 
  11   0   4       60.21       63.28      2.51 o 
  12   0   4      126.15      124.97      3.31 o 
 -15   1   4       38.12       40.23      1.61 o 
 -14   1   4       88.36       99.91      1.92 o 
 -13   1   4       10.50       14.15      1.14 o 
 -12   1   4       24.89       30.00      1.21 o 
 -11   1   4       11.54        6.51      0.77 o 
 -10   1   4       42.65       29.52      0.91 o 
  -9   1   4       47.93       52.83      0.89 o 
  -8   1   4      883.57      868.60      3.48 o 
  -7   1   4        4.10        5.12      0.30 o 
  -6   1   4      657.50      728.70      2.16 o 
  -5   1   4      970.08      993.85      3.62 o 
  -4   1   4      841.12      883.28      2.46 o 
  -3   1   4        7.47        4.44      0.50 o 
  -2   1   4       17.49       14.63      0.56 o 
  -1   1   4        0.27        0.87      0.24 o 
   0   1   4      104.35      112.66      0.73 o 
   1   1   4     1181.68     1214.05      3.52 o 
   2   1   4        0.78        1.73      0.40 o 
   3   1   4      154.90      184.89      1.13 o 
   4   1   4      103.87       89.53      0.82 o 
   5   1   4       69.95       75.83      0.82 o 
   6   1   4       94.59       91.05      1.03 o 
   7   1   4        0.82        1.34      0.70 o 
   8   1   4       51.02       49.64      1.24 o 
   9   1   4       46.86       48.78      1.36 o 
  10   1   4        0.48        0.06      1.01 o 
  11   1   4       10.42       10.20      1.25 o 
  12   1   4       40.41       39.37      2.02 o 
 -15   2   4       86.80       89.74      2.07 o 
 -14   2   4       28.87       30.37      1.48 o 
 -13   2   4        0.18        0.19      1.04 o 
 -12   2   4        0.01        0.72      0.92 o 
 -11   2   4       26.43       19.86      0.97 o 
 -10   2   4       95.54       88.32      1.34 o 
  -9   2   4      688.38      627.49      2.73 o 
  -8   2   4        7.05        4.34      0.44 o 
  -7   2   4     1027.55      941.17      3.28 o 
  -6   2   4       46.00       46.75      0.61 o 
  -5   2   4        0.89        0.74      0.40 o 
  -4   2   4       13.16       11.63      0.33 o 
  -3   2   4      416.47      446.13      1.47 o 
  -2   2   4        9.07       12.03      0.48 o 
  -1   2   4      939.81      986.68      3.32 o 
   0   2   4       69.17       65.29      0.65 o 
   1   2   4      277.14      303.36      1.27 o 
   2   2   4      295.65      289.88      1.37 o 
   3   2   4      186.52      206.17      1.24 o 
   4   2   4      127.60      119.25      0.94 o 
   5   2   4        1.53        1.67      0.53 o 
   6   2   4       42.48       41.56      0.83 o 
   7   2   4        1.26        1.82      0.68 o 
   8   2   4      106.40      106.77      1.69 o 
   9   2   4       23.03       21.74      1.16 o 
  10   2   4       51.14       49.76      1.53 o 
  11   2   4       11.17       12.08      1.24 o 
  12   2   4        0.07        0.64      1.90 o 
 -15   3   4       23.34       24.41      1.44 o 
 -14   3   4        1.35        0.49      1.10 o 
 -13   3   4       19.73       20.73      1.18 o 
 -12   3   4        6.71        6.62      0.93 o 
 -11   3   4        1.50        0.97      0.81 o 
 -10   3   4      272.87      216.02      1.89 o 
  -9   3   4      221.33      211.44      1.68 o 
  -8   3   4      103.83       94.10      0.99 o 
  -7   3   4        0.01        0.19      0.43 o 
  -6   3   4       22.13       26.83      0.59 o 
  -5   3   4        5.40        5.24      0.37 o 
  -4   3   4      300.19      294.70      1.34 o 
  -3   3   4        0.24        1.48      0.27 o 
  -2   3   4      568.19      604.49      1.64 o 
  -1   3   4      202.89      234.03      1.16 o 
   0   3   4       86.80       97.23      0.91 o 
   1   3   4        8.66        8.77      0.38 o 
   2   3   4       58.58       60.24      0.71 o 
   3   3   4      165.94      151.89      1.04 o 
   4   3   4        9.87        6.72      0.49 o 
   5   3   4        1.56        2.65      0.58 o 
   6   3   4       32.29       32.65      0.82 o 
   7   3   4       14.34       15.91      0.82 o 
   8   3   4       10.04        9.85      0.98 o 
   9   3   4        2.03        2.13      0.91 o 
  10   3   4        1.05        1.19      1.06 o 
  11   3   4        8.25        6.38      1.22 o 
  12   3   4       31.26       31.10      2.54 o 
 -15   4   4      106.78      108.78      2.83 o 
 -14   4   4        1.26        2.97      1.12 o 
 -13   4   4        0.16        0.40      0.95 o 
 -12   4   4       48.23       53.33      1.23 o 
 -11   4   4        0.07        1.04      0.80 o 
 -10   4   4       27.31       21.27      0.89 o 
  -9   4   4      211.64      186.08      1.52 o 
  -8   4   4      297.01      296.42      1.70 o 
  -7   4   4      119.08      120.45      1.02 o 
  -6   4   4      360.68      354.86      1.63 o 
  -5   4   4      110.79      107.90      0.80 o 
  -4   4   4      111.81      127.79      0.93 o 
  -3   4   4        2.25        2.64      0.34 o 
  -2   4   4      524.84      583.89      1.51 o 
  -1   4   4       80.68       86.94      0.70 o 
   0   4   4      494.29      546.39      1.84 o 
   1   4   4       96.24      110.04      0.84 o 
   2   4   4        1.47        0.39      0.40 o 
   3   4   4       70.59       71.29      0.87 o 
   4   4   4      260.81      281.26      1.74 o 
   5   4   4        2.70        4.03      0.62 o 
   6   4   4      168.66      175.09      1.46 o 
   7   4   4       18.19       18.43      0.81 o 
   8   4   4       32.24       27.86      1.10 o 
   9   4   4        8.77        8.04      1.06 o 
  10   4   4      129.97      134.58      2.27 o 
  11   4   4        2.64        2.20      1.32 o 
 -15   5   4       60.98       64.77      2.98 o 
 -14   5   4        0.98        1.04      1.11 o 
 -13   5   4      177.15      185.08      2.31 o 
 -12   5   4       65.21       65.02      1.39 o 
 -11   5   4        3.91        3.50      0.82 o 
 -10   5   4       51.39       47.70      1.05 o 
  -9   5   4        2.66        3.30      0.63 o 
  -8   5   4       49.31       49.75      0.85 o 
  -7   5   4       29.18       33.98      0.70 o 
  -6   5   4      911.55      854.82      3.13 o 
  -5   5   4      237.56      241.60      1.30 o 
  -4   5   4      111.88      112.62      0.83 o 
  -3   5   4       32.33       44.57      0.60 o 
  -2   5   4      254.42      265.70      1.26 o 
  -1   5   4       93.80       94.10      0.79 o 
   0   5   4      460.43      459.44      2.14 o 
   1   5   4      548.31      584.31      2.26 o 
   2   5   4      153.99      161.53      1.23 o 
   3   5   4      255.77      283.89      1.70 o 
   4   5   4       71.76       71.85      0.97 o 
   5   5   4        2.98        2.83      0.64 o 
   6   5   4       57.06       60.26      1.04 o 
   7   5   4       12.92       12.37      0.75 o 
   8   5   4        0.01       -0.10      0.91 o 
   9   5   4       75.91       78.88      1.84 o 
  10   5   4       96.28       93.40      2.13 o 
  11   5   4        0.01        0.06      1.65 o 
 -14   6   4        1.73        2.47      1.27 o 
 -13   6   4       16.92       18.47      1.26 o 
 -12   6   4        0.35        1.22      0.91 o 
 -11   6   4       19.43       17.35      0.98 o 
 -10   6   4       39.78       43.77      1.16 o 
  -9   6   4      108.10      105.13      1.34 o 
  -8   6   4        3.65        3.48      0.58 o 
  -7   6   4       59.70       45.43      0.81 o 
  -6   6   4      182.14      177.93      1.24 o 
  -5   6   4      834.50      752.23      3.22 o 
  -4   6   4       46.35       46.28      0.59 o 
  -3   6   4        2.72        3.00      0.35 o 
  -2   6   4        7.68        7.61      0.40 o 
  -1   6   4        2.90        4.28      0.58 o 
   0   6   4      286.87      280.17      1.84 o 
   1   6   4      725.92      731.48      2.85 o 
   2   6   4      289.62      272.70      1.62 o 
   3   6   4       89.34       89.77      1.22 o 
   4   6   4       75.61       72.90      1.07 o 
   5   6   4       71.23       69.13      1.14 o 
   6   6   4       38.73       33.50      1.07 o 
   7   6   4        0.57        0.71      0.81 o 
   8   6   4       68.94       66.69      1.44 o 
   9   6   4      173.61      175.47      2.64 o 
  10   6   4       53.16       52.15      1.92 o 
 -14   7   4        2.48        1.94      1.74 o 
 -13   7   4        9.73        9.73      1.38 o 
 -12   7   4      102.39      108.94      2.23 o 
 -11   7   4       12.95       13.98      1.09 o 
 -10   7   4       23.69       23.83      1.15 o 
  -9   7   4       78.17       78.64      1.28 o 
  -8   7   4       24.01       20.55      0.79 o 
  -7   7   4       98.55       93.50      1.13 o 
  -6   7   4     1074.69      965.69      3.96 o 
  -5   7   4      140.67      145.50      1.34 o 
  -4   7   4       36.69       37.30      0.95 o 
  -3   7   4       13.36        9.85      0.65 o 
  -2   7   4       57.74       55.32      0.87 o 
  -1   7   4      150.31      148.64      1.37 o 
   0   7   4      163.74      162.42      1.63 o 
   1   7   4       41.60       40.06      0.95 o 
   2   7   4        4.88        5.53      0.69 o 
   3   7   4       67.74       69.86      1.31 o 
   4   7   4      127.13      128.76      1.80 o 
   5   7   4        3.49        2.42      0.90 o 
   6   7   4        4.25        4.91      0.96 o 
   7   7   4        4.54        3.70      1.02 o 
   8   7   4       15.32       16.90      1.31 o 
   9   7   4        2.12        3.02      1.41 o 
  10   7   4       56.92       53.54      2.37 o 
 -13   8   4       20.37       22.08      1.84 o 
 -12   8   4      185.71      193.27      2.86 o 
 -11   8   4       14.07       16.73      1.35 o 
 -10   8   4       11.75       11.70      1.05 o 
  -9   8   4       40.67       40.19      1.24 o 
  -8   8   4        1.21        2.60      0.76 o 
  -7   8   4        1.25        0.91      0.67 o 
  -6   8   4       69.42       56.01      1.09 o 
  -5   8   4       31.84       29.77      0.93 o 
  -4   8   4       93.36       88.46      1.36 o 
  -3   8   4       29.75       30.28      0.92 o 
  -2   8   4      169.01      143.04      1.70 o 
  -1   8   4      159.35      141.81      1.59 o 
   0   8   4     1365.44     1331.08      8.23 o 
   1   8   4      227.36      219.70      1.84 o 
   2   8   4       13.08       12.08      0.83 o 
   3   8   4      237.00      241.87      2.20 o 
   4   8   4      185.72      183.37      2.08 o 
   5   8   4       40.62       42.39      1.45 o 
   6   8   4        0.15        0.70      1.14 o 
   7   8   4      130.26      123.70      2.21 o 
   8   8   4        1.80        2.08      1.29 o 
   9   8   4      142.80      143.32      3.17 o 
 -12   9   4        3.19        3.48      1.33 o 
 -11   9   4       39.33       43.37      1.71 o 
 -10   9   4       22.79       23.39      1.34 o 
  -9   9   4        3.61        4.23      0.99 o 
  -8   9   4       11.30       12.15      1.00 o 
  -7   9   4      425.81      402.51      2.86 o 
  -6   9   4        4.38        3.65      0.90 o 
  -5   9   4       37.14       33.99      1.20 o 
  -4   9   4       80.80       75.69      1.37 o 
  -3   9   4       52.80       50.15      1.20 o 
  -2   9   4       81.23       70.04      1.33 o 
  -1   9   4      101.85      115.17      1.62 o 
   0   9   4       66.80       67.89      1.38 o 
   1   9   4        1.64        1.07      0.76 o 
   2   9   4       22.51       21.04      1.07 o 
   3   9   4       11.15        8.93      1.05 o 
   4   9   4       60.70       61.39      1.73 o 
   5   9   4      216.95      222.65      2.70 o 
   6   9   4       21.78       20.02      1.35 o 
   7   9   4       13.54       14.00      1.44 o 
   8   9   4        3.83        6.22      1.47 o 
   9   9   4        0.30        1.10      2.17 o 
 -11  10   4      347.78      343.48      4.55 o 
 -10  10   4        0.44        0.19      1.44 o 
  -9  10   4        1.46        1.56      1.38 o 
  -8  10   4       29.49       30.96      1.39 o 
  -7  10   4       25.10       29.07      1.26 o 
  -6  10   4        0.82       -0.02      0.91 o 
  -5  10   4       35.06       29.07      1.19 o 
  -4  10   4      206.05      200.24      2.31 o 
  -3  10   4       80.32       79.35      1.57 o 
  -2  10   4       20.50       21.76      1.08 o 
  -1  10   4      561.94      510.61      3.83 o 
   0  10   4       77.74       69.68      1.52 o 
   1  10   4       76.82       83.19      1.80 o 
   2  10   4       15.79       16.18      1.30 o 
   3  10   4       19.28       24.68      1.35 o 
   4  10   4        2.00        2.60      1.25 o 
   5  10   4      125.21      119.73      2.48 o 
   6  10   4        8.16        9.91      1.55 o 
   7  10   4       63.34       60.33      2.27 o 
   8  10   4       13.25       13.31      1.89 o 
 -10  11   4       20.80       20.36      2.90 o 
  -9  11   4       12.45       13.33      1.61 o 
  -8  11   4       74.80       78.65      2.07 o 
  -7  11   4       10.76        9.06      1.35 o 
  -6  11   4        2.22        2.52      1.08 o 
  -5  11   4       17.17       18.44      1.17 o 
  -4  11   4       14.45       17.28      1.20 o 
  -3  11   4        3.95        3.95      1.07 o 
  -2  11   4       10.91        7.83      1.08 o 
  -1  11   4        0.92        0.83      1.05 o 
   0  11   4        5.71        9.25      1.19 o 
   1  11   4       19.83       22.39      1.44 o 
   2  11   4        0.11        1.30      1.23 o 
   3  11   4       13.49       12.22      1.41 o 
   4  11   4        1.86        0.16      1.52 o 
   5  11   4       11.19        9.12      1.69 o 
   6  11   4        0.02        0.43      1.56 o 
  -9  12   4        0.25       -0.26      2.55 o 
  -8  12   4       11.12        9.68      1.60 o 
  -7  12   4      103.57      103.82      2.58 o 
  -6  12   4       32.05       34.17      1.65 o 
  -5  12   4      168.49      170.55      2.60 o 
  -4  12   4       18.80       20.09      1.38 o 
  -3  12   4       37.75       42.55      1.54 o 
  -2  12   4       28.94       26.80      1.46 o 
  -1  12   4        6.66        6.95      1.21 o 
   0  12   4        2.71        2.66      1.31 o 
   1  12   4       21.60       20.60      1.49 o 
   2  12   4      127.31      125.57      2.50 o 
   3  12   4        0.00        0.08      1.42 o 
   4  12   4        0.08        0.11      1.62 o 
   5  12   4        1.97        2.51      2.56 o 
  -7  13   4       70.29       70.83      4.01 o 
  -6  13   4       18.54       19.85      1.86 o 
  -5  13   4       13.26       11.06      1.45 o 
  -4  13   4      100.04       98.70      2.23 o 
  -3  13   4      206.28      228.62      3.09 o 
  -2  13   4       42.33       48.02      1.81 o 
  -1  13   4        9.05        8.25      1.42 o 
   0  13   4        4.09        4.16      1.41 o 
   1  13   4       57.61       61.87      2.18 o 
   2  13   4       16.69       17.29      1.76 o 
 -15   1   5        3.13        4.65      1.44 o 
 -14   1   5       45.76       54.07      1.80 o 
 -13   1   5       59.72       63.50      1.68 o 
 -12   1   5       22.35       20.26      1.05 o 
 -11   1   5      120.64      113.22      1.56 o 
 -10   1   5        4.03        9.57      0.77 o 
  -9   1   5        5.19        7.25      0.63 o 
  -8   1   5        4.79        4.45      0.55 o 
  -7   1   5      495.12      476.22      2.04 o 
  -6   1   5      249.34      252.83      1.31 o 
  -5   1   5       26.65       29.56      0.73 o 
  -4   1   5      182.67      214.14      1.34 o 
  -3   1   5        6.89        5.84      0.55 o 
  -2   1   5      156.10      162.49      1.18 o 
  -1   1   5       97.96       83.68      0.63 o 
   0   1   5      552.73      568.49      1.97 o 
   1   1   5       74.30       66.99      0.69 o 
   2   1   5       31.42       38.33      0.63 o 
   3   1   5      376.70      396.95      1.71 o 
   4   1   5      268.71      294.24      1.57 o 
   5   1   5        3.86        4.82      0.57 o 
   6   1   5        0.53        0.41      0.66 o 
   7   1   5        1.42        0.81      0.87 o 
   8   1   5        2.46        2.18      0.91 o 
   9   1   5        9.97        7.92      1.07 o 
  10   1   5        5.57        6.40      1.18 o 
  11   1   5       63.15       66.17      2.21 o 
 -15   2   5       34.41       34.40      1.68 o 
 -14   2   5      138.20      147.36      2.47 o 
 -13   2   5        0.68        1.44      1.14 o 
 -12   2   5       33.50       34.68      1.19 o 
 -11   2   5        1.58        2.33      0.79 o 
 -10   2   5       64.67       51.05      1.09 o 
  -9   2   5      305.93      232.11      1.77 o 
  -8   2   5      527.25      504.93      2.04 o 
  -7   2   5      915.88      894.80      4.35 o 
  -6   2   5        4.19        5.44      0.37 o 
  -5   2   5        1.16        0.93      0.50 o 
  -4   2   5      175.99      208.06      1.04 o 
  -3   2   5      175.63      198.46      1.10 o 
  -2   2   5        0.09        0.31      0.43 o 
  -1   2   5      516.56      552.39      1.86 o 
   0   2   5      278.09      282.58      1.27 o 
   1   2   5       71.30       63.95      0.78 o 
   2   2   5      413.40      438.35      1.83 o 
   3   2   5     1230.21     1269.68      4.03 o 
   4   2   5        0.30        0.02      0.51 o 
   5   2   5       70.21       73.18      0.97 o 
   6   2   5       23.26       25.04      0.82 o 
   7   2   5       27.62       28.13      1.10 o 
   8   2   5       10.48       10.84      1.02 o 
   9   2   5       78.77       80.82      1.71 o 
  10   2   5       20.27       20.49      1.41 o 
  11   2   5       23.95       25.44      2.10 o 
 -15   3   5      314.03      324.82      3.48 o 
 -14   3   5      134.62      133.98      2.20 o 
 -13   3   5        0.60        0.54      1.04 o 
 -12   3   5       41.83       46.37      1.29 o 
 -11   3   5        0.32        0.72      0.84 o 
 -10   3   5       22.27       20.24      0.94 o 
  -9   3   5      198.15      155.66      1.48 o 
  -8   3   5     1778.20     1766.61      5.84 o 
  -7   3   5        7.69        7.64      0.54 o 
  -6   3   5      533.80      553.57      2.23 o 
  -5   3   5       15.80       21.25      0.51 o 
  -4   3   5       14.21       10.50      0.41 o 
  -3   3   5       58.01       63.81      0.74 o 
  -2   3   5       57.03       78.49      0.74 o 
  -1   3   5       22.00       27.86      0.58 o 
   0   3   5       50.26       49.83      0.79 o 
   1   3   5        1.87        1.95      0.37 o 
   2   3   5        3.00        3.52      0.54 o 
   3   3   5       42.74       43.77      0.80 o 
   4   3   5      493.27      484.19      2.58 o 
   5   3   5       15.97       16.70      0.73 o 
   6   3   5       11.40       12.81      0.77 o 
   7   3   5      148.85      144.14      1.71 o 
   8   3   5        0.17        0.72      1.00 o 
   9   3   5       26.35       27.67      1.31 o 
  10   3   5        1.85        2.88      1.22 o 
  11   3   5        2.28        3.73      2.01 o 
 -15   4   5        1.72        3.81      1.69 o 
 -14   4   5        0.69        1.04      1.11 o 
 -13   4   5       11.35       12.96      1.10 o 
 -12   4   5       72.54       79.31      1.49 o 
 -11   4   5       28.46       28.61      1.08 o 
 -10   4   5        0.60        1.04      0.70 o 
  -9   4   5       35.43       31.26      0.81 o 
  -8   4   5      564.83      516.23      2.30 o 
  -7   4   5        0.27        0.22      0.50 o 
  -6   4   5      327.31      321.17      1.59 o 
  -5   4   5       36.43       32.68      0.65 o 
  -4   4   5       22.60       26.55      0.51 o 
  -3   4   5       97.77       93.72      0.83 o 
  -2   4   5      589.08      595.18      2.04 o 
  -1   4   5      132.51      149.00      1.09 o 
   0   4   5       77.29       74.64      0.87 o 
   1   4   5        2.28        4.05      0.64 o 
   2   4   5       79.21       82.39      1.02 o 
   3   4   5        5.62        5.20      0.60 o 
   4   4   5      132.23      135.90      1.46 o 
   5   4   5       42.12       45.53      0.98 o 
   6   4   5       82.15       86.63      1.23 o 
   7   4   5        0.48        0.54      0.83 o 
   8   4   5        1.56        1.21      1.01 o 
   9   4   5        0.56        0.20      1.11 o 
  10   4   5       81.16       87.04      2.07 o 
 -15   5   5      119.06      121.78      3.91 o 
 -14   5   5       51.59       51.73      1.74 o 
 -13   5   5       10.31       10.52      1.13 o 
 -12   5   5       71.59       76.45      1.60 o 
 -11   5   5       31.18       30.63      1.08 o 
 -10   5   5       65.75       66.91      1.22 o 
  -9   5   5       26.43       21.63      0.76 o 
  -8   5   5      158.97      158.29      1.36 o 
  -7   5   5      316.14      304.29      1.59 o 
  -6   5   5      551.19      525.91      2.45 o 
  -5   5   5      101.35       86.00      0.90 o 
  -4   5   5       52.35       48.22      0.62 o 
  -3   5   5        5.12        5.20      0.50 o 
  -2   5   5       13.83       16.71      0.49 o 
  -1   5   5        7.16        8.19      0.42 o 
   0   5   5       14.86       22.56      0.68 o 
   1   5   5        0.00        0.01      0.61 o 
   2   5   5      152.26      150.37      1.45 o 
   3   5   5       11.89       11.27      0.73 o 
   4   5   5        6.95        6.19      0.75 o 
   5   5   5        3.89        3.61      0.75 o 
   6   5   5       38.72       37.40      1.05 o 
   7   5   5       21.16       22.97      1.01 o 
   8   5   5       14.42       13.77      1.16 o 
   9   5   5        1.24        0.91      1.26 o 
  10   5   5        1.31        2.06      1.80 o 
 -14   6   5        3.20        1.64      1.28 o 
 -13   6   5       56.49       61.00      1.74 o 
 -12   6   5      184.96      199.60      2.45 o 
 -11   6   5      221.00      248.51      2.57 o 
 -10   6   5        3.17        2.14      0.82 o 
  -9   6   5        0.02        0.40      0.72 o 
  -8   6   5        0.01        0.48      0.63 o 
  -7   6   5        8.04        6.51      0.67 o 
  -6   6   5       11.38       14.89      0.68 o 
  -5   6   5     1083.17     1099.18      4.71 o 
  -4   6   5       83.62       72.03      0.87 o 
  -3   6   5       20.14       19.62      0.60 o 
  -2   6   5       16.48       17.03      0.64 o 
  -1   6   5        0.51        0.22      0.56 o 
   0   6   5      135.99      130.10      1.39 o 
   1   6   5        7.50        8.75      0.71 o 
   2   6   5       20.74       18.73      0.95 o 
   3   6   5       10.43       11.61      0.93 o 
   4   6   5       14.50       16.83      0.99 o 
   5   6   5       60.82       63.38      1.30 o 
   6   6   5       40.42       38.88      1.21 o 
   7   6   5       55.23       56.40      1.38 o 
   8   6   5        0.83        0.96      1.10 o 
   9   6   5        7.24        7.10      1.42 o 
  10   6   5      101.74       99.87      4.58 o 
 -14   7   5       48.15       48.58      2.76 o 
 -13   7   5        1.10        0.52      1.37 o 
 -12   7   5       59.56       71.15      1.77 o 
 -11   7   5       91.41       94.75      1.87 o 
 -10   7   5       47.20       49.94      1.34 o 
  -9   7   5       31.20       29.32      0.99 o 
  -8   7   5       35.84       38.09      0.96 o 
  -7   7   5      107.70      103.24      1.25 o 
  -6   7   5      237.49      201.06      1.61 o 
  -5   7   5      445.39      428.02      2.47 o 
  -4   7   5      106.80      114.66      1.39 o 
  -3   7   5       32.45       29.70      0.91 o 
  -2   7   5       58.50       55.21      1.15 o 
  -1   7   5       26.33       20.61      0.85 o 
   0   7   5      202.13      219.88      1.97 o 
   1   7   5       27.19       24.78      0.90 o 
   2   7   5       50.66       49.49      1.18 o 
   3   7   5       89.85       84.60      1.54 o 
   4   7   5       48.48       52.81      1.36 o 
   5   7   5      384.00      390.48      3.67 o 
   6   7   5       61.17       65.20      1.59 o 
   7   7   5       11.45       10.49      1.15 o 
   8   7   5        0.01       -0.50      1.25 o 
   9   7   5        4.61        3.19      1.53 o 
 -13   8   5        7.47        7.89      1.85 o 
 -12   8   5        5.11        6.07      1.38 o 
 -11   8   5       24.06       23.88      1.40 o 
 -10   8   5      116.90      129.71      2.10 o 
  -9   8   5       45.33       45.08      1.26 o 
  -8   8   5       27.78       27.27      1.02 o 
  -7   8   5        0.54        0.09      0.77 o 
  -6   8   5        0.09        0.89      0.81 o 
  -5   8   5        0.57        0.34      0.80 o 
  -4   8   5       65.63       62.32      1.33 o 
  -3   8   5        6.10        4.13      0.85 o 
  -2   8   5       29.03       25.97      1.09 o 
  -1   8   5      212.26      191.35      2.07 o 
   0   8   5      303.43      285.71      2.86 o 
   1   8   5       29.90       31.88      1.08 o 
   2   8   5        0.16        0.39      0.87 o 
   3   8   5      148.81      150.67      1.99 o 
   4   8   5       44.42       46.63      1.53 o 
   5   8   5      102.47      106.46      1.93 o 
   6   8   5      216.58      222.86      2.94 o 
   7   8   5       18.01       17.84      1.41 o 
   8   8   5        7.06        7.43      1.47 o 
 -12   9   5        0.05        0.95      1.55 o 
 -11   9   5       28.70       30.94      1.72 o 
 -10   9   5        5.04        4.92      1.24 o 
  -9   9   5      248.94      244.75      3.18 o 
  -8   9   5       75.77       79.86      1.62 o 
  -7   9   5       97.57       89.80      1.61 o 
  -6   9   5       13.37       13.11      1.07 o 
  -5   9   5        3.48        4.58      0.92 o 
  -4   9   5       27.38       28.43      1.16 o 
  -3   9   5       97.24       88.65      1.68 o 
  -2   9   5        0.18        0.36      0.96 o 
  -1   9   5      124.56      113.26      1.84 o 
   0   9   5      342.64      325.89      3.01 o 
   1   9   5       99.46       95.07      1.72 o 
   2   9   5       86.78       82.79      1.73 o 
   3   9   5       29.26       30.03      1.34 o 
   4   9   5        1.33        2.17      1.30 o 
   5   9   5       24.10       22.78      1.59 o 
   6   9   5      158.75      147.54      2.75 o 
   7   9   5       43.42       40.12      1.78 o 
 -11  10   5       14.20       20.05      2.28 o 
 -10  10   5      141.25      146.75      2.95 o 
  -9  10   5       36.75       36.27      1.75 o 
  -8  10   5       68.06       70.49      1.81 o 
  -7  10   5       89.99       92.36      1.84 o 
  -6  10   5       10.79       12.94      1.13 o 
  -5  10   5       20.46       21.89      1.22 o 
  -4  10   5       93.03       96.16      1.73 o 
  -3  10   5       44.12       46.70      1.38 o 
  -2  10   5       38.56       41.68      1.35 o 
  -1  10   5       50.62       47.41      1.41 o 
   0  10   5      164.91      164.27      2.18 o 
   1  10   5        1.62        1.60      1.16 o 
   2  10   5       11.91       10.86      1.33 o 
   3  10   5       22.72       22.43      1.60 o 
   4  10   5       39.47       41.31      1.81 o 
   5  10   5      124.27      126.05      2.62 o 
   6  10   5       33.78       31.19      1.79 o 
 -10  11   5      417.26      431.82      7.16 o 
  -9  11   5       12.82       12.02      1.48 o 
  -8  11   5       77.56       79.68      2.07 o 
  -7  11   5      181.67      188.96      2.79 o 
  -6  11   5        2.64        4.64      1.14 o 
  -5  11   5        1.35        1.32      1.15 o 
  -4  11   5       90.75       93.83      2.00 o 
  -3  11   5        1.18        1.16      1.14 o 
  -2  11   5       31.61       29.69      1.35 o 
  -1  11   5        0.00        0.78      1.10 o 
   0  11   5        0.96        0.26      1.24 o 
   1  11   5      173.58      171.20      2.73 o 
   2  11   5       87.32       89.87      2.18 o 
   3  11   5        1.66        1.32      1.45 o 
   4  11   5        0.30        0.38      1.57 o 
   5  11   5        1.64        1.17      1.69 o 
  -8  12   5       51.51       48.14      3.03 o 
  -7  12   5        2.96        4.50      1.45 o 
  -6  12   5       67.09       73.23      1.90 o 
  -5  12   5       29.53       36.64      1.57 o 
  -4  12   5       58.84       63.06      1.79 o 
  -3  12   5       77.04       76.57      1.89 o 
  -2  12   5       11.39       11.55      1.32 o 
  -1  12   5       13.52       13.87      1.36 o 
   0  12   5        0.02        0.20      1.35 o 
   1  12   5      123.19      126.28      2.55 o 
   2  12   5       33.36       33.76      1.74 o 
   3  12   5        0.79        0.59      1.87 o 
   4  12   5      146.57      150.23      8.81 o 
  -6  13   5        1.70        0.34      2.70 o 
  -5  13   5       81.60       81.91      2.61 o 
  -4  13   5        4.65        4.89      1.54 o 
  -3  13   5       64.38       66.60      2.11 o 
  -2  13   5       80.03       82.55      2.16 o 
  -1  13   5       21.94       22.71      1.79 o 
   0  13   5        0.71        2.10      3.51 o 
   1  13   5       65.32       68.41      6.94 o 
 -15   0   6        3.77        2.23      1.89 o 
 -14   0   6      122.11      125.61      3.30 o 
 -13   0   6      205.47      228.89      3.97 o 
 -12   0   6        8.99       12.32      1.49 o 
 -11   0   6        0.03        0.67      1.26 o 
 -10   0   6       37.10       43.83      1.39 o 
  -9   0   6      136.14      111.97      1.83 o 
  -8   0   6       39.46       27.89      1.34 o 
  -7   0   6       50.30       53.31      1.26 o 
  -6   0   6        2.06        1.48      0.85 o 
  -5   0   6      488.14      463.21      4.15 o 
  -4   0   6      334.96      341.70      3.41 o 
  -3   0   6     1474.37     1571.23      5.35 o 
  -2   0   6      188.70      191.98      1.88 o 
  -1   0   6      133.30      133.25      1.65 o 
   0   0   6       44.04       39.89      0.98 o 
   1   0   6      107.74      103.23      1.44 o 
   2   0   6      139.02      135.41      1.51 o 
   3   0   6     2959.21     3043.96     16.49 o 
   4   0   6       25.87       24.57      1.06 o 
   5   0   6      195.04      189.56      2.27 o 
   6   0   6      119.01      118.73      2.10 o 
   7   0   6       18.37       19.80      1.47 o 
   8   0   6      158.38      151.82      2.74 o 
   9   0   6       69.32       65.21      2.49 o 
  10   0   6       36.72       36.48      2.64 o 
 -15   1   6       63.98       60.94      2.00 o 
 -14   1   6       31.95       33.48      1.63 o 
 -13   1   6      161.12      178.41      2.52 o 
 -12   1   6        7.29       10.36      1.10 o 
 -11   1   6       20.20       27.05      1.11 o 
 -10   1   6       21.65       15.57      0.88 o 
  -9   1   6       72.79       56.43      1.12 o 
  -8   1   6        9.94       12.56      0.84 o 
  -7   1   6      781.75      770.94      3.62 o 
  -6   1   6       38.24       35.79      0.87 o 
  -5   1   6      300.70      313.01      1.78 o 
  -4   1   6      532.27      524.56      2.34 o 
  -3   1   6      123.52      109.86      1.16 o 
  -2   1   6        0.00        0.67      0.56 o 
  -1   1   6        1.68        2.65      0.38 o 
   0   1   6       13.57       12.67      0.49 o 
   1   1   6       58.16       61.84      0.84 o 
   2   1   6      452.43      459.13      2.04 o 
   3   1   6        5.72        7.33      0.61 o 
   4   1   6       83.21       83.78      1.02 o 
   5   1   6       20.05       18.90      0.80 o 
   6   1   6       15.36       16.71      0.87 o 
   7   1   6       26.56       26.66      1.15 o 
   8   1   6        1.41        1.02      1.00 o 
   9   1   6        5.35        5.77      1.14 o 
  10   1   6       16.97       17.37      1.66 o 
 -15   2   6        2.81        3.62      1.36 o 
 -14   2   6       75.79       80.64      2.09 o 
 -13   2   6        9.27       12.18      1.25 o 
 -12   2   6        1.74        2.93      1.06 o 
 -11   2   6       15.15       16.49      1.02 o 
 -10   2   6       60.40       47.78      1.17 o 
  -9   2   6      170.47      159.57      1.72 o 
  -8   2   6      383.74      347.91      2.31 o 
  -7   2   6        7.99        6.65      0.67 o 
  -6   2   6      869.48      827.47      2.81 o 
  -5   2   6      110.83      111.08      0.91 o 
  -4   2   6       25.87       23.41      0.63 o 
  -3   2   6        1.36        1.23      0.25 o 
  -2   2   6      125.23      130.41      1.14 o 
  -1   2   6        9.09        7.94      0.50 o 
   0   2   6      223.15      237.60      1.41 o 
   1   2   6       82.54       80.28      1.06 o 
   2   2   6       23.30       28.37      0.76 o 
   3   2   6      161.58      159.35      1.28 o 
   4   2   6       34.69       35.35      0.91 o 
   5   2   6       44.24       46.62      0.99 o 
   6   2   6       15.53       15.50      0.90 o 
   7   2   6       28.13       30.16      1.17 o 
   8   2   6        0.11        0.15      1.07 o 
   9   2   6       46.46       44.78      1.52 o 
  10   2   6        5.64        4.77      1.81 o 
 -15   3   6      310.85      319.31      4.22 o 
 -14   3   6       51.58       51.49      1.68 o 
 -13   3   6        3.46        2.22      1.12 o 
 -12   3   6       22.23       22.85      1.18 o 
 -11   3   6        7.02        8.56      0.98 o 
 -10   3   6        1.47        2.15      0.82 o 
  -9   3   6      141.68      104.32      1.52 o 
  -8   3   6      117.79      110.48      1.30 o 
  -7   3   6      299.66      272.35      1.79 o 
  -6   3   6       35.81       35.00      0.77 o 
  -5   3   6       18.74       15.74      0.48 o 
  -4   3   6       19.26       18.24      0.50 o 
  -3   3   6      319.46      327.62      1.58 o 
  -2   3   6        1.47        0.88      0.60 o 
  -1   3   6      275.20      270.50      1.54 o 
   0   3   6      113.29      123.59      1.15 o 
   1   3   6       16.93       20.74      0.70 o 
   2   3   6       13.93       13.91      0.75 o 
   3   3   6        6.58        8.35      0.71 o 
   4   3   6        8.81        8.98      0.71 o 
   5   3   6        3.89        4.97      0.73 o 
   6   3   6       10.90       10.57      0.82 o 
   7   3   6       36.50       38.25      1.29 o 
   8   3   6        0.21        0.67      1.06 o 
   9   3   6        6.29        7.25      1.22 o 
  10   3   6        5.79        3.22      2.19 o 
 -15   4   6      205.01      212.80      5.56 o 
 -14   4   6      165.08      172.31      2.60 o 
 -13   4   6        0.03        0.17      1.00 o 
 -12   4   6        0.14        0.31      0.90 o 
 -11   4   6       43.16       47.92      1.26 o 
 -10   4   6        0.02        0.74      0.76 o 
  -9   4   6       30.72       25.50      0.89 o 
  -8   4   6      202.86      179.55      1.50 o 
  -7   4   6      200.71      201.97      1.45 o 
  -6   4   6      106.59      112.65      1.09 o 
  -5   4   6      245.53      240.74      1.35 o 
  -4   4   6       92.03       92.63      0.91 o 
  -3   4   6       67.12       60.68      0.86 o 
  -2   4   6        3.09        3.26      0.57 o 
  -1   4   6      180.25      192.02      1.53 o 
   0   4   6       40.98       41.59      0.88 o 
   1   4   6      263.84      277.89      2.05 o 
   2   4   6       67.59       72.18      1.22 o 
   3   4   6        1.20        0.97      0.70 o 
   4   4   6       18.28       20.03      0.83 o 
   5   4   6      151.33      145.78      1.55 o 
   6   4   6        1.20        1.67      0.79 o 
   7   4   6       76.62       80.40      1.60 o 
   8   4   6       17.48       16.76      1.30 o 
   9   4   6       11.99       11.05      1.36 o 
 -14   5   6      145.74      156.62      2.65 o 
 -13   5   6        4.27        4.44      1.06 o 
 -12   5   6      144.38      153.50      2.21 o 
 -11   5   6       57.32       56.12      1.43 o 
 -10   5   6        6.11        8.07      0.86 o 
  -9   5   6        4.14        3.23      0.73 o 
  -8   5   6       17.83       19.34      0.79 o 
  -7   5   6      182.81      180.54      1.47 o 
  -6   5   6        2.93        1.08      0.58 o 
  -5   5   6     1045.34      978.29      4.01 o 
  -4   5   6      398.14      414.92      2.00 o 
  -3   5   6      155.70      147.44      1.20 o 
  -2   5   6       59.35       65.88      1.02 o 
  -1   5   6      131.65      132.73      1.52 o 
   0   5   6       33.17       35.55      1.03 o 
   1   5   6      194.83      192.92      1.91 o 
   2   5   6      103.97      106.92      1.61 o 
   3   5   6       33.87       38.11      1.13 o 
   4   5   6      213.78      225.16      2.16 o 
   5   5   6      107.67      108.18      1.52 o 
   6   5   6        2.22        2.47      0.88 o 
   7   5   6       57.16       62.38      1.64 o 
   8   5   6       40.33       37.44      1.66 o 
   9   5   6        0.24        0.36      1.61 o 
 -14   6   6       17.38       18.21      2.15 o 
 -13   6   6        1.05        0.57      1.17 o 
 -12   6   6       16.92       18.27      1.32 o 
 -11   6   6        5.82        5.91      1.06 o 
 -10   6   6        7.30        6.08      0.97 o 
  -9   6   6       36.56       40.66      1.12 o 
  -8   6   6      165.32      159.00      1.69 o 
  -7   6   6       13.34       12.44      0.76 o 
  -6   6   6       39.02       31.30      0.86 o 
  -5   6   6      129.13      124.40      1.37 o 
  -4   6   6      494.53      455.16      2.20 o 
  -3   6   6       38.11       41.57      0.93 o 
  -2   6   6        1.68        2.45      0.65 o 
  -1   6   6       34.33       32.62      0.96 o 
   0   6   6        0.02        0.34      0.73 o 
   1   6   6      217.11      208.26      2.03 o 
   2   6   6      308.77      307.97      2.69 o 
   3   6   6      115.68      115.20      1.86 o 
   4   6   6        7.05        6.49      0.97 o 
   5   6   6       34.15       34.95      1.27 o 
   6   6   6       43.55       45.06      1.33 o 
   7   6   6       31.55       31.52      1.33 o 
   8   6   6        0.01        0.34      1.40 o 
 -13   7   6       10.92       10.89      1.36 o 
 -12   7   6        6.78        7.34      1.18 o 
 -11   7   6       87.41       93.61      1.94 o 
 -10   7   6       11.23       12.08      1.01 o 
  -9   7   6        5.17        4.12      0.81 o 
  -8   7   6       21.91       23.05      0.94 o 
  -7   7   6       15.62       13.70      0.81 o 
  -6   7   6      274.96      258.37      2.06 o 
  -5   7   6      793.03      721.47      4.12 o 
  -4   7   6      165.83      158.27      1.71 o 
  -3   7   6        0.37        0.38      0.86 o 
  -2   7   6       13.74       11.25      0.89 o 
  -1   7   6       57.64       57.54      1.28 o 
   0   7   6      143.64      143.39      1.63 o 
   1   7   6      168.02      165.42      1.91 o 
   2   7   6       20.25       21.87      1.09 o 
   3   7   6        0.04        0.25      1.00 o 
   4   7   6       14.25       16.68      1.08 o 
   5   7   6       44.09       44.18      1.46 o 
   6   7   6        7.84        6.35      1.10 o 
   7   7   6       17.92       17.39      1.41 o 
   8   7   6        5.34        4.42      1.55 o 
 -13   8   6        0.46        0.52      2.16 o 
 -12   8   6        0.15       -0.08      1.25 o 
 -11   8   6      141.77      155.16      2.51 o 
 -10   8   6        2.75        4.23      1.02 o 
  -9   8   6        0.10        0.21      0.95 o 
  -8   8   6       67.05       66.87      1.41 o 
  -7   8   6       23.89       26.30      1.13 o 
  -6   8   6       13.88       12.27      1.00 o 
  -5   8   6       49.35       41.00      1.26 o 
  -4   8   6       17.21       16.22      1.03 o 
  -3   8   6       36.32       32.77      1.20 o 
  -2   8   6        6.80        5.76      0.96 o 
  -1   8   6       67.37       62.45      1.45 o 
   0   8   6       25.30       27.02      1.09 o 
   1   8   6      628.08      613.70      4.74 o 
   2   8   6      162.24      162.31      2.16 o 
   3   8   6        7.00        6.97      1.15 o 
   4   8   6      148.10      159.77      2.22 o 
   5   8   6       37.59       38.57      1.50 o 
   6   8   6       14.03       13.76      1.42 o 
   7   8   6        0.70        0.14      1.48 o 
 -12   9   6       24.73       23.49      2.67 o 
 -11   9   6        9.57        8.56      1.52 o 
 -10   9   6       38.84       41.64      1.82 o 
  -9   9   6       28.73       31.00      1.56 o 
  -8   9   6        9.55       10.17      1.10 o 
  -7   9   6        2.70        3.68      1.04 o 
  -6   9   6      378.41      365.22      3.16 o 
  -5   9   6        1.88        1.61      0.95 o 
  -4   9   6       36.13       32.56      1.31 o 
  -3   9   6       63.30       57.90      1.54 o 
  -2   9   6       27.36       26.70      1.29 o 
  -1   9   6       55.56       52.47      1.41 o 
   0   9   6       39.81       43.03      1.39 o 
   1   9   6       27.20       27.66      1.24 o 
   2   9   6        0.01        0.33      1.24 o 
   3   9   6       20.80       21.68      1.49 o 
   4   9   6        6.08        3.78      1.39 o 
   5   9   6       22.83       25.01      1.68 o 
   6   9   6      126.08      126.86      2.73 o 
 -11  10   6       24.53       28.21      3.71 o 
 -10  10   6      259.44      264.57      3.43 o 
  -9  10   6       10.75        9.90      1.44 o 
  -8  10   6       22.22       22.44      1.34 o 
  -7  10   6       57.33       60.14      1.68 o 
  -6  10   6        7.73       10.24      1.17 o 
  -5  10   6        2.27        0.89      1.10 o 
  -4  10   6       22.07       20.12      1.21 o 
  -3  10   6      149.27      143.73      2.20 o 
  -2  10   6       51.00       54.44      1.61 o 
  -1  10   6        0.51        0.29      1.03 o 
   0  10   6      245.51      225.82      2.62 o 
   1  10   6       21.98       21.24      1.42 o 
   2  10   6        8.68        9.48      1.35 o 
   3  10   6        0.01       -0.09      1.50 o 
   4  10   6        0.10        1.25      1.52 o 
   5  10   6       11.41       11.22      1.85 o 
  -9  11   6       25.86       24.62      2.60 o 
  -8  11   6        0.30        0.11      1.23 o 
  -7  11   6       55.07       56.32      1.66 o 
  -6  11   6        0.13        0.39      1.13 o 
  -5  11   6        0.61        0.98      1.14 o 
  -4  11   6        1.18        1.95      1.20 o 
  -3  11   6       24.78       27.59      1.42 o 
  -2  11   6        0.00        0.38      1.09 o 
  -1  11   6       12.83       10.68      1.32 o 
   0  11   6        0.17       -0.11      1.30 o 
   1  11   6        1.17        2.56      1.37 o 
   2  11   6       14.46       16.72      1.64 o 
   3  11   6        3.06        3.33      1.58 o 
   4  11   6        2.42        0.94      3.53 o 
  -7  12   6       10.65       10.30      2.41 o 
  -6  12   6       86.50       85.24      2.13 o 
  -5  12   6       22.90       24.16      1.46 o 
  -4  12   6       76.32       76.05      1.95 o 
  -3  12   6       14.96       16.45      1.39 o 
  -2  12   6       31.99       38.00      1.64 o 
  -1  12   6       50.78       46.36      1.72 o 
   0  12   6        0.61        0.26      1.38 o 
   1  12   6        7.95        8.55      2.70 o 
   2  12   6        3.52        1.39      4.27 o 
 -15   1   7        0.39        1.17      1.36 o 
 -14   1   7        0.19        1.24      1.27 o 
 -13   1   7       40.97       45.99      1.49 o 
 -12   1   7       44.79       48.07      1.42 o 
 -11   1   7       15.95       15.79      1.05 o 
 -10   1   7       73.04       66.79      1.29 o 
  -9   1   7        2.82        0.91      0.80 o 
  -8   1   7        1.77        0.88      0.81 o 
  -7   1   7       84.31       81.56      1.19 o 
  -6   1   7      220.51      217.55      1.72 o 
  -5   1   7      185.68      178.27      1.60 o 
  -4   1   7      121.57      116.76      1.32 o 
  -3   1   7       30.54       39.97      0.92 o 
  -2   1   7       19.72       19.72      0.69 o 
  -1   1   7      119.18      128.81      1.24 o 
   0   1   7       11.94       11.64      0.66 o 
   1   1   7      189.63      195.17      1.49 o 
   2   1   7       17.66       16.59      0.74 o 
   3   1   7       34.05       37.31      1.03 o 
   4   1   7       87.48       85.76      1.31 o 
   5   1   7      103.91       95.00      1.46 o 
   6   1   7        1.06        1.24      1.02 o 
   7   1   7        2.88        3.99      1.04 o 
   8   1   7       10.42        9.86      1.16 o 
   9   1   7        0.80        0.23      1.79 o 
 -15   2   7      119.06      114.67      2.91 o 
 -14   2   7       54.10       54.67      1.83 o 
 -13   2   7      280.99      289.30      3.07 o 
 -12   2   7        4.64        5.00      1.04 o 
 -11   2   7       57.28       56.73      1.43 o 
 -10   2   7        4.38        3.55      0.88 o 
  -9   2   7       59.09       45.59      1.23 o 
  -8   2   7      239.48      197.18      1.74 o 
  -7   2   7      392.53      374.30      2.09 o 
  -6   2   7      445.36      424.66      2.16 o 
  -5   2   7        9.70       10.52      0.69 o 
  -4   2   7       21.95       20.78      0.73 o 
  -3   2   7      182.17      188.03      1.40 o 
  -2   2   7      192.07      191.80      1.48 o 
  -1   2   7       18.73       16.14      0.73 o 
   0   2   7       81.56       84.52      1.14 o 
   1   2   7      100.82      109.50      1.27 o 
   2   2   7       87.05       86.73      1.17 o 
   3   2   7      130.67      139.96      1.56 o 
   4   2   7      601.19      617.16      3.73 o 
   5   2   7        0.32        0.56      0.80 o 
   6   2   7       12.99       12.52      1.07 o 
   7   2   7       13.79       15.11      1.21 o 
   8   2   7       22.28       21.59      1.32 o 
   9   2   7        0.04        0.50      1.90 o 
 -15   3   7      121.05      133.54      3.50 o 
 -14   3   7      300.67      311.12      3.57 o 
 -13   3   7      108.41      108.44      1.97 o 
 -12   3   7        5.64        7.47      1.07 o 
 -11   3   7       29.78       32.18      1.17 o 
 -10   3   7        0.02        0.22      0.83 o 
  -9   3   7       44.44       44.09      1.15 o 
  -8   3   7      329.32      284.21      1.97 o 
  -7   3   7     1164.25     1152.43      4.66 o 
  -6   3   7        2.11        2.64      0.67 o 
  -5   3   7      152.01      146.70      1.40 o 
  -4   3   7        5.06        4.85      0.57 o 
  -3   3   7        2.88        3.37      0.55 o 
  -2   3   7        9.78       10.76      0.70 o 
  -1   3   7       33.99       42.53      0.88 o 
   0   3   7       43.17       45.53      0.99 o 
   1   3   7       13.05       14.14      0.89 o 
   2   3   7        0.95        0.76      0.71 o 
   3   3   7        3.23        3.19      0.77 o 
   4   3   7        1.24        1.36      0.81 o 
   5   3   7      173.66      174.31      1.87 o 
   6   3   7        8.08        8.24      1.05 o 
   7   3   7        0.60        0.93      1.17 o 
   8   3   7       64.56       63.93      1.93 o 
 -14   4   7       34.53       35.58      1.91 o 
 -13   4   7        3.00        2.38      1.21 o 
 -12   4   7       64.40       69.30      1.72 o 
 -11   4   7       18.89       24.61      1.10 o 
 -10   4   7       64.36       62.44      1.37 o 
  -9   4   7       14.40       15.82      0.92 o 
  -8   4   7       55.69       51.40      1.08 o 
  -7   4   7      356.77      334.00      2.17 o 
  -6   4   7        3.20        3.22      0.61 o 
  -5   4   7       68.95       66.83      0.95 o 
  -4   4   7        3.83        3.82      0.56 o 
  -3   4   7        1.15        0.93      0.57 o 
  -2   4   7        0.06        0.16      0.62 o 
  -1   4   7       93.27       91.93      1.30 o 
   0   4   7      137.11      144.29      1.58 o 
   1   4   7        1.46        2.02      0.78 o 
   2   4   7        5.76        6.74      0.94 o 
   3   4   7      110.31      111.46      1.75 o 
   4   4   7        0.02        0.11      0.83 o 
   5   4   7       69.96       71.62      1.53 o 
   6   4   7       17.86       18.67      1.20 o 
   7   4   7       17.64       21.18      1.39 o 
   8   4   7        2.93        2.36      1.43 o 
 -14   5   7      124.29      127.88      2.92 o 
 -13   5   7       51.60       55.01      1.89 o 
 -12   5   7        1.59        1.99      1.09 o 
 -11   5   7       53.61       57.35      1.53 o 
 -10   5   7       30.57       30.69      1.18 o 
  -9   5   7       61.34       62.70      1.33 o 
  -8   5   7       33.99       30.39      1.02 o 
  -7   5   7      142.40      137.29      1.47 o 
  -6   5   7      222.62      217.30      1.60 o 
  -5   5   7      250.84      251.33      1.67 o 
  -4   5   7      112.50      108.18      1.19 o 
  -3   5   7       47.74       42.61      1.03 o 
  -2   5   7       11.45       12.67      0.86 o 
  -1   5   7        6.18        7.16      0.83 o 
   0   5   7        0.07       -0.07      0.85 o 
   1   5   7       12.89       14.45      1.03 o 
   2   5   7        0.05        0.36      0.91 o 
   3   5   7       93.86       89.15      1.76 o 
   4   5   7        4.65        4.60      0.93 o 
   5   5   7        3.38        3.60      1.00 o 
   6   5   7        1.30        0.91      1.11 o 
   7   5   7       11.46       10.27      1.52 o 
   8   5   7       10.16       11.91      2.30 o 
 -13   6   7        3.30        4.64      1.24 o 
 -12   6   7       20.29       24.55      1.33 o 
 -11   6   7      243.56      250.49      2.57 o 
 -10   6   7      341.56      373.56      3.04 o 
  -9   6   7        1.61        1.96      0.81 o 
  -8   6   7        0.20        0.15      0.80 o 
  -7   6   7        4.54        4.59      0.73 o 
  -6   6   7        0.07        0.32      0.71 o 
  -5   6   7        0.58        0.92      0.77 o 
  -4   6   7      504.59      506.40      3.13 o 
  -3   6   7       19.32       17.29      0.94 o 
  -2   6   7        4.63        5.71      0.83 o 
  -1   6   7       54.34       53.05      1.19 o 
   0   6   7       15.22       13.21      0.98 o 
   1   6   7      160.01      158.56      2.02 o 
   2   6   7        3.39        3.50      0.95 o 
   3   6   7        4.25        4.41      1.02 o 
   4   6   7       16.99       17.37      1.15 o 
   5   6   7        3.30        3.72      0.99 o 
   6   6   7       14.87       17.54      1.32 o 
   7   6   7       14.42       14.99      1.67 o 
 -13   7   7       64.06       68.54      2.27 o 
 -12   7   7        9.56        8.04      1.26 o 
 -11   7   7       47.17       58.62      1.59 o 
 -10   7   7       73.89       78.17      1.68 o 
  -9   7   7       36.80       39.92      1.14 o 
  -8   7   7       11.48       11.16      0.91 o 
  -7   7   7        9.39        9.91      0.91 o 
  -6   7   7       31.88       32.34      1.08 o 
  -5   7   7       98.81       86.84      1.62 o 
  -4   7   7      223.47      220.67      2.30 o 
  -3   7   7       40.09       40.00      1.28 o 
  -2   7   7       52.08       46.14      1.34 o 
  -1   7   7       64.18       63.91      1.36 o 
   0   7   7       35.24       32.26      1.27 o 
   1   7   7       99.94      109.65      1.75 o 
   2   7   7       10.47        9.93      1.17 o 
   3   7   7       32.67       32.49      1.36 o 
   4   7   7       36.27       35.71      1.36 o 
   5   7   7       10.00       10.99      1.18 o 
   6   7   7      144.15      143.06      2.25 o 
 -12   8   7       18.20       18.29      1.67 o 
 -11   8   7        5.80        7.68      1.26 o 
 -10   8   7       33.56       33.28      1.43 o 
  -9   8   7      123.82      131.92      2.03 o 
  -8   8   7       23.00       22.65      1.22 o 
  -7   8   7       26.82       24.98      1.22 o 
  -6   8   7        2.88        2.06      0.97 o 
  -5   8   7        2.23        0.49      1.03 o 
  -4   8   7        1.92        1.93      1.05 o 
  -3   8   7       32.15       29.94      1.25 o 
  -2   8   7       18.70       18.19      1.15 o 
  -1   8   7        2.66        2.11      0.97 o 
   0   8   7      163.71      155.72      2.19 o 
   1   8   7      205.19      205.78      2.46 o 
   2   8   7        4.96        5.24      1.15 o 
   3   8   7        2.05        0.94      1.20 o 
   4   8   7       83.93       88.14      1.99 o 
   5   8   7       20.73       19.30      1.42 o 
   6   8   7       36.70       38.94      2.41 o 
 -11   9   7        0.09        0.46      1.83 o 
 -10   9   7       50.80       51.84      2.07 o 
  -9   9   7        0.87        1.42      1.22 o 
  -8   9   7      189.74      192.02      2.71 o 
  -7   9   7      124.72      120.83      2.11 o 
  -6   9   7       18.06       16.26      1.19 o 
  -5   9   7       26.71       23.75      1.30 o 
  -4   9   7       11.82       10.33      1.17 o 
  -3   9   7       26.69       27.75      1.36 o 
  -2   9   7       84.60       81.03      1.83 o 
  -1   9   7       12.47       12.57      1.15 o 
   0   9   7       91.16       87.09      1.83 o 
   1   9   7      174.60      168.86      2.29 o 
   2   9   7       63.77       56.61      1.88 o 
   3   9   7       18.72       17.45      1.49 o 
   4   9   7       11.68       11.41      1.57 o 
   5   9   7        9.57        8.91      1.94 o 
 -10  10   7        5.96        7.41      2.25 o 
  -9  10   7      140.99      144.67      2.67 o 
  -8  10   7       37.76       37.24      1.62 o 
  -7  10   7       39.15       42.25      1.57 o 
  -6  10   7       28.31       28.53      1.48 o 
  -5  10   7       19.29       18.80      1.31 o 
  -4  10   7       33.30       34.62      1.49 o 
  -3  10   7       39.69       40.65      1.55 o 
  -2  10   7       28.84       30.52      1.53 o 
  -1  10   7       39.92       43.53      1.60 o 
   0  10   7       62.14       63.99      1.75 o 
   1  10   7       79.50       83.29      2.08 o 
   2  10   7       11.94       11.73      1.57 o 
   3  10   7        5.85        5.74      1.68 o 
  -8  11   7       30.07       31.28      2.07 o 
  -7  11   7       38.42       40.03      1.63 o 
  -6  11   7      181.51      189.43      2.84 o 
  -5  11   7       29.39       35.51      1.56 o 
  -4  11   7        3.24        3.06      1.18 o 
  -3  11   7       32.29       35.48      1.51 o 
  -2  11   7        0.03        0.63      1.38 o 
  -1  11   7       24.00       20.45      1.51 o 
   0  11   7        0.63        0.93      1.34 o 
   1  11   7        5.45        4.37      1.79 o 
   2  11   7       72.56       67.87      7.00 o 
  -5  12   7       29.11       32.04      2.16 o 
  -4  12   7        8.43        8.50      1.87 o 
  -3  12   7       14.60       14.66      2.66 o 
  -2  12   7      103.95      102.36      3.59 o 
  -1  12   7       34.88       35.73      2.97 o 
 -15   0   8      171.79      172.57      5.53 o 
 -14   0   8        0.00        0.54      1.61 o 
 -13   0   8       46.71       47.12      2.16 o 
 -12   0   8      192.19      223.97      3.63 o 
 -11   0   8        0.58        0.05      1.36 o 
 -10   0   8        5.73        5.53      1.16 o 
  -9   0   8       34.53       39.54      1.62 o 
  -8   0   8       17.14       13.59      1.30 o 
  -7   0   8       33.31       28.45      1.62 o 
  -6   0   8       48.23       46.77      1.85 o 
  -5   0   8        3.24        2.46      1.15 o 
  -4   0   8      161.39      163.08      2.68 o 
  -3   0   8       94.06       92.79      2.04 o 
  -2   0   8      444.33      447.47      4.08 o 
  -1   0   8       35.48       32.46      1.31 o 
   0   0   8       16.57       16.19      1.25 o 
   1   0   8       74.48       72.77      1.73 o 
   2   0   8       14.77       15.14      1.34 o 
   3   0   8      105.27      100.95      2.42 o 
   4   0   8      953.03      963.39      7.12 o 
   5   0   8       27.13       26.86      1.96 o 
   6   0   8      105.22       95.24      3.07 o 
   7   0   8       64.26       64.19      2.75 o 
 -15   1   8        6.40        3.71      2.22 o 
 -14   1   8       37.19       36.11      1.59 o 
 -13   1   8       12.73       13.04      1.20 o 
 -12   1   8      176.15      188.66      2.39 o 
 -11   1   8        6.77       10.18      1.06 o 
 -10   1   8        2.42        3.52      0.85 o 
  -9   1   8       19.54       17.18      0.97 o 
  -8   1   8       77.68       67.56      1.47 o 
  -7   1   8        2.90        2.62      0.89 o 
  -6   1   8      531.96      528.35      3.15 o 
  -5   1   8       84.45       80.34      1.43 o 
  -4   1   8      108.19      101.96      1.42 o 
  -3   1   8      256.14      250.27      1.93 o 
  -2   1   8       27.68       22.93      0.91 o 
  -1   1   8        0.44        0.93      0.72 o 
   0   1   8        2.70        4.65      0.77 o 
   1   1   8       15.71       14.75      0.88 o 
   2   1   8       52.92       54.35      1.25 o 
   3   1   8      193.03      185.52      1.97 o 
   4   1   8        9.44       10.37      1.06 o 
   5   1   8       65.98       61.22      1.58 o 
   6   1   8        3.27        3.52      1.17 o 
   7   1   8        4.59        5.27      1.27 o 
 -14   2   8       15.85       15.81      1.42 o 
 -13   2   8       46.69       52.90      1.75 o 
 -12   2   8        0.00        0.58      1.11 o 
 -11   2   8        5.35        6.92      1.03 o 
 -10   2   8       29.62       31.29      1.26 o 
  -9   2   8       65.43       55.77      1.31 o 
  -8   2   8      121.15      118.47      1.60 o 
  -7   2   8      233.45      220.50      2.02 o 
  -6   2   8       24.97       25.06      0.95 o 
  -5   2   8      422.05      418.04      2.52 o 
  -4   2   8       52.24       52.05      1.11 o 
  -3   2   8       47.39       45.72      1.04 o 
  -2   2   8       14.82       15.24      0.88 o 
  -1   2   8       17.20       16.49      0.87 o 
   0   2   8       16.84       19.23      0.91 o 
   1   2   8       61.09       61.45      1.15 o 
   2   2   8       51.75       53.01      1.25 o 
   3   2   8        0.47        1.69      0.92 o 
   4   2   8       57.56       61.99      1.43 o 
   5   2   8       13.39       13.90      1.22 o 
   6   2   8       13.33       14.93      1.32 o 
   7   2   8        9.47        8.34      1.39 o 
 -14   3   8      294.16      308.34      3.59 o 
 -13   3   8       48.44       47.92      1.66 o 
 -12   3   8        0.10        0.75      1.14 o 
 -11   3   8        2.28        2.44      1.15 o 
 -10   3   8        0.00        0.22      0.93 o 
  -9   3   8       25.61       26.67      1.08 o 
  -8   3   8       25.05       18.42      0.94 o 
  -7   3   8       34.09       32.80      0.91 o 
  -6   3   8      364.60      340.89      2.19 o 
  -5   3   8       99.43       99.19      1.32 o 
  -4   3   8       28.85       30.44      0.93 o 
  -3   3   8       19.83       19.43      0.79 o 
  -2   3   8      167.15      172.49      1.68 o 
  -1   3   8        0.19        0.25      0.77 o 
   0   3   8       56.61       54.71      1.28 o 
   1   3   8       46.39       41.76      1.09 o 
   2   3   8        0.09        0.25      0.88 o 
   3   3   8       34.06       36.08      1.28 o 
   4   3   8        0.79        0.86      1.03 o 
   5   3   8        1.60        1.46      1.16 o 
   6   3   8       19.12       18.22      1.52 o 
   7   3   8       13.81       12.34      1.87 o 
 -14   4   8      246.23      249.45      4.04 o 
 -13   4   8      202.23      210.90      2.97 o 
 -12   4   8        0.97        1.00      1.22 o 
 -11   4   8        0.04        0.17      1.05 o 
 -10   4   8       42.87       44.70      1.29 o 
  -9   4   8        0.07        0.31      0.88 o 
  -8   4   8       20.27       17.49      0.93 o 
  -7   4   8      133.45      123.94      1.46 o 
  -6   4   8       84.60       85.97      1.23 o 
  -5   4   8       48.68       49.82      1.08 o 
  -4   4   8      133.26      131.88      1.49 o 
  -3   4   8       88.00       90.20      1.38 o 
  -2   4   8       57.98       53.16      1.39 o 
  -1   4   8        3.53        4.02      0.85 o 
   0   4   8       51.24       56.01      1.41 o 
   1   4   8       24.99       25.68      1.18 o 
   2   4   8      113.90      117.46      1.87 o 
   3   4   8       35.59       40.04      1.36 o 
   4   4   8        0.19        1.15      1.05 o 
   5   4   8        3.28        5.40      1.11 o 
   6   4   8       60.76       57.02      1.99 o 
   7   4   8        1.14        1.35      2.31 o 
 -13   5   8      163.69      174.40      2.65 o 
 -12   5   8       22.48       23.23      1.22 o 
 -11   5   8       39.63       44.90      1.34 o 
 -10   5   8       12.70       12.47      1.02 o 
  -9   5   8       63.82       68.90      1.43 o 
  -8   5   8       21.75       23.44      1.01 o 
  -7   5   8       41.66       44.39      1.08 o 
  -6   5   8      294.12      286.97      2.12 o 
  -5   5   8       18.71       17.29      0.90 o 
  -4   5   8      771.25      738.72      3.65 o 
  -3   5   8      285.01      294.49      2.27 o 
  -2   5   8       74.06       71.26      1.49 o 
  -1   5   8       13.89       15.45      1.06 o 
   0   5   8       38.73       37.47      1.27 o 
   1   5   8        1.10        1.09      0.98 o 
   2   5   8       46.51       47.88      1.52 o 
   3   5   8        2.50        3.10      1.06 o 
   4   5   8        1.00        1.86      1.09 o 
   5   5   8      147.97      156.66      2.31 o 
   6   5   8       96.46       99.88      2.66 o 
 -13   6   8       14.36       14.79      1.45 o 
 -12   6   8       13.09       11.29      1.11 o 
 -11   6   8       17.04       18.64      1.19 o 
 -10   6   8       12.20       10.90      1.08 o 
  -9   6   8        1.40        1.23      0.92 o 
  -8   6   8       14.82       15.87      0.99 o 
  -7   6   8      131.48      127.87      1.68 o 
  -6   6   8       10.76        9.91      0.92 o 
  -5   6   8       43.43       39.80      1.12 o 
  -4   6   8       90.26       85.95      1.60 o 
  -3   6   8      224.20      212.55      2.32 o 
  -2   6   8       20.13       21.35      1.08 o 
  -1   6   8        4.26        6.26      1.00 o 
   0   6   8       49.79       49.16      1.50 o 
   1   6   8        2.29        1.77      1.00 o 
   2   6   8      117.61      120.06      2.18 o 
   3   6   8      125.14      127.66      2.04 o 
   4   6   8       35.24       37.43      1.39 o 
   5   6   8        0.00        0.47      1.21 o 
   6   6   8       12.50       13.94      2.30 o 
 -12   7   8        7.60        7.77      1.40 o 
 -11   7   8        0.72        1.25      1.14 o 
 -10   7   8       38.07       42.75      1.42 o 
  -9   7   8        1.14        1.76      0.96 o 
  -8   7   8        0.57        0.82      0.96 o 
  -7   7   8        0.16        0.16      1.01 o 
  -6   7   8        8.47        8.27      1.00 o 
  -5   7   8      344.45      326.65      2.85 o 
  -4   7   8      466.93      431.25      3.50 o 
  -3   7   8       76.33       74.47      1.63 o 
  -2   7   8       14.77       14.99      1.21 o 
  -1   7   8        1.45        1.47      1.02 o 
   0   7   8       15.32       14.35      1.19 o 
   1   7   8       81.51       89.10      2.11 o 
   2   7   8      169.83      167.37      2.69 o 
   3   7   8        1.81        2.21      1.13 o 
   4   7   8        0.48        0.78      1.17 o 
   5   7   8        0.73        0.54      1.46 o 
 -11   8   8       11.05        9.82      1.34 o 
 -10   8   8       90.30       99.07      2.20 o 
  -9   8   8        1.89        2.54      1.12 o 
  -8   8   8        0.29        0.72      1.18 o 
  -7   8   8       47.62       48.63      1.51 o 
  -6   8   8       20.22       21.03      1.29 o 
  -5   8   8        9.60        9.22      1.13 o 
  -4   8   8        7.44        5.92      1.14 o 
  -3   8   8       21.99       22.00      1.33 o 
  -2   8   8        5.44        5.24      1.09 o 
  -1   8   8        0.08       -0.47      1.15 o 
   0   8   8       16.64       16.93      1.27 o 
   1   8   8        1.61        2.49      1.36 o 
   2   8   8      249.68      249.54      3.15 o 
   3   8   8       72.11       81.79      2.19 o 
   4   8   8       15.58       14.95      1.65 o 
 -10   9   8       16.29       15.40      2.02 o 
  -9   9   8       29.08       36.10      1.70 o 
  -8   9   8       31.15       31.05      1.56 o 
  -7   9   8       14.52       14.29      1.29 o 
  -6   9   8        0.15        0.28      1.25 o 
  -5   9   8      256.23      249.64      2.90 o 
  -4   9   8        2.27        2.23      1.14 o 
  -3   9   8       22.89       22.13      1.38 o 
  -2   9   8       31.22       31.04      1.48 o 
  -1   9   8       12.10       12.75      1.26 o 
   0   9   8       28.87       29.06      1.44 o 
   1   9   8       13.14       13.47      1.37 o 
   2   9   8       10.34        9.13      1.45 o 
   3   9   8        0.37        0.77      1.82 o 
  -8  10   8       12.06       10.75      1.49 o 
  -7  10   8       29.49       28.00      1.50 o 
  -6  10   8       41.57       41.47      1.65 o 
  -5  10   8        9.26       10.88      1.27 o 
  -4  10   8        0.11        0.98      1.24 o 
  -3  10   8        1.94        2.08      1.28 o 
  -2  10   8       64.21       58.09      1.80 o 
  -1  10   8       21.01       23.89      1.48 o 
   0  10   8        3.22        3.66      1.22 o 
   1  10   8       87.02       81.87      3.75 o 
  -6  11   8       28.47       26.52      1.73 o 
  -5  11   8        2.85        3.92      1.46 o 
  -4  11   8        5.23        6.38      1.54 o 
  -3  11   8        0.01       -0.32      1.75 o 
  -2  11   8       21.10       23.32      2.45 o 
 -14   1   9        0.13       -0.50      1.74 o 
 -13   1   9        1.76        3.47      1.28 o 
 -12   1   9       57.29       59.64      1.81 o 
 -11   1   9       10.43       12.46      1.15 o 
 -10   1   9        1.59        2.62      0.99 o 
  -9   1   9       19.68       19.10      1.13 o 
  -8   1   9       23.36       19.36      1.14 o 
  -7   1   9       16.22       15.97      1.09 o 
  -6   1   9      109.08      109.50      1.67 o 
  -5   1   9       95.55       93.16      1.58 o 
  -4   1   9       63.61       62.40      1.30 o 
  -3   1   9      105.95      102.60      1.46 o 
  -2   1   9       13.31       14.47      0.96 o 
  -1   1   9        2.00        2.49      0.86 o 
   0   1   9       43.82       45.45      1.17 o 
   1   1   9        1.16        0.75      0.81 o 
   2   1   9       42.18       41.30      1.31 o 
   3   1   9        3.36        3.79      1.10 o 
   4   1   9       39.34       39.65      1.54 o 
   5   1   9       19.10       16.55      1.50 o 
   6   1   9       41.87       33.17      2.63 o 
 -14   2   9      211.28      205.91      5.06 o 
 -13   2   9       64.73       66.23      1.94 o 
 -12   2   9      345.63      358.25      3.61 o 
 -11   2   9       18.55       18.30      1.24 o 
 -10   2   9       43.01       43.26      1.42 o 
  -9   2   9        5.21        5.16      0.90 o 
  -8   2   9       31.65       27.99      1.16 o 
  -7   2   9       75.35       68.80      1.45 o 
  -6   2   9      211.18      205.55      2.12 o 
  -5   2   9      122.76      114.57      1.79 o 
  -4   2   9       16.01       18.67      0.99 o 
  -3   2   9       64.31       64.22      1.30 o 
  -2   2   9      138.09      144.34      1.76 o 
  -1   2   9      204.49      197.57      2.17 o 
   0   2   9       19.03       20.97      1.04 o 
   1   2   9       10.12        9.96      0.99 o 
   2   2   9       30.25       32.80      1.31 o 
   3   2   9       49.16       51.12      1.55 o 
   4   2   9       36.43       37.78      1.63 o 
   5   2   9      231.53      241.78      3.37 o 
   6   2   9        0.10        0.51      2.60 o 
 -13   3   9      246.92      252.95      3.28 o 
 -12   3   9       43.14       39.73      1.53 o 
 -11   3   9       13.33       15.88      1.36 o 
 -10   3   9       12.17       12.94      1.20 o 
  -9   3   9        2.35        2.33      1.05 o 
  -8   3   9       47.19       46.14      1.30 o 
  -7   3   9      314.12      289.96      2.48 o 
  -6   3   9      555.41      546.97      4.58 o 
  -5   3   9        7.28        7.87      0.99 o 
  -4   3   9       32.80       31.72      1.19 o 
  -3   3   9        4.59        4.12      0.95 o 
  -2   3   9        3.96        3.20      1.07 o 
  -1   3   9        5.02        4.65      1.00 o 
   0   3   9       37.89       40.86      1.36 o 
   1   3   9       27.80       26.71      1.29 o 
   2   3   9        5.38        4.73      1.11 o 
   3   3   9        0.07        0.51      1.13 o 
   4   3   9        0.56        0.14      1.20 o 
   5   3   9        2.34        2.80      1.50 o 
 -13   4   9       90.90       95.60      2.51 o 
 -12   4   9       16.46       19.01      1.47 o 
 -11   4   9       88.45       91.55      2.08 o 
 -10   4   9        3.46        5.13      1.08 o 
  -9   4   9       52.87       51.59      1.46 o 
  -8   4   9        8.41       10.07      1.06 o 
  -7   4   9       30.00       28.34      1.11 o 
  -6   4   9      108.37      104.53      1.53 o 
  -5   4   9        0.00        0.27      0.95 o 
  -4   4   9        0.05       -0.14      1.02 o 
  -3   4   9        5.46        5.25      1.02 o 
  -2   4   9       29.53       27.85      1.28 o 
  -1   4   9       16.78       18.44      1.22 o 
   0   4   9        5.18        4.76      1.02 o 
   1   4   9       70.34       71.62      1.78 o 
   2   4   9       15.46       16.09      1.30 o 
   3   4   9        1.03        1.19      1.20 o 
   4   4   9       52.99       54.25      1.73 o 
   5   4   9        0.16        0.43      1.87 o 
 -13   5   9      100.43      102.66      3.24 o 
 -12   5   9       33.61       35.41      1.62 o 
 -11   5   9        0.45        1.01      1.12 o 
 -10   5   9       32.93       36.27      1.41 o 
  -9   5   9       29.64       27.53      1.32 o 
  -8   5   9       43.49       46.05      1.50 o 
  -7   5   9       28.97       26.05      1.24 o 
  -6   5   9       88.51       87.21      1.64 o 
  -5   5   9      126.29      129.28      2.05 o 
  -4   5   9       93.94       96.04      1.84 o 
  -3   5   9       84.64       83.20      1.85 o 
  -2   5   9       31.89       29.50      1.34 o 
  -1   5   9       12.83       12.93      1.24 o 
   0   5   9        3.88        4.55      1.17 o 
   1   5   9        0.24        0.69      1.26 o 
   2   5   9        9.92        8.74      1.35 o 
   3   5   9        2.11        1.43      1.18 o 
   4   5   9       52.87       53.30      1.72 o 
 -12   6   9       17.56       18.50      1.68 o 
 -11   6   9        4.18        4.79      1.25 o 
 -10   6   9      193.34      198.54      2.53 o 
  -9   6   9      304.54      323.45      3.07 o 
  -8   6   9        2.03        3.90      1.13 o 
  -7   6   9        4.42        4.46      1.00 o 
  -6   6   9        0.01       -0.10      0.98 o 
  -5   6   9        6.21        5.81      1.04 o 
  -4   6   9       13.33       14.18      1.19 o 
  -3   6   9      169.03      163.12      2.34 o 
  -2   6   9        0.41        0.89      1.02 o 
  -1   6   9       23.08       24.54      1.37 o 
   0   6   9       56.38       55.81      1.74 o 
   1   6   9       14.78       15.68      1.46 o 
   2   6   9       95.97       99.13      2.39 o 
   3   6   9        6.39        7.76      1.33 o 
   4   6   9        3.70        3.40      1.42 o 
 -11   7   9        9.28        8.96      2.14 o 
 -10   7   9       42.49       50.03      1.65 o 
  -9   7   9       35.41       37.13      1.49 o 
  -8   7   9       17.49       18.64      1.35 o 
  -7   7   9        1.40        1.52      1.07 o 
  -6   7   9        1.04        1.11      1.14 o 
  -5   7   9        7.80        9.18      1.18 o 
  -4   7   9       31.81       31.24      1.50 o 
  -3   7   9      125.91      123.32      2.16 o 
  -2   7   9       22.97       22.34      1.32 o 
  -1   7   9       33.71       30.50      1.43 o 
   0   7   9       33.80       33.01      1.75 o 
   1   7   9       18.51       17.57      1.52 o 
   2   7   9       52.64       58.93      1.98 o 
   3   7   9        1.25        1.90      1.62 o 
 -10   8   9        2.48        3.12      1.73 o 
  -9   8   9       22.47       24.83      1.61 o 
  -8   8   9       91.08       93.21      2.28 o 
  -7   8   9        1.63        1.29      1.23 o 
  -6   8   9       12.30       12.45      1.37 o 
  -5   8   9       10.39        8.79      1.18 o 
  -4   8   9        8.58        5.20      1.27 o 
  -3   8   9        5.92        5.87      1.29 o 
  -2   8   9       12.46       10.58      1.27 o 
  -1   8   9       21.17       21.71      1.39 o 
   0   8   9        0.04        0.81      1.37 o 
   1   8   9       95.88       92.99      2.48 o 
   2   8   9      105.71      110.24      3.62 o 
  -8   9   9       17.77       19.12      1.81 o 
  -7   9   9      118.44      117.97      2.40 o 
  -6   9   9      117.82      114.28      2.35 o 
  -5   9   9        0.17        0.31      1.16 o 
  -4   9   9       13.28       13.73      1.37 o 
  -3   9   9       22.36       20.29      1.45 o 
  -2   9   9        8.70        8.86      1.36 o 
  -1   9   9       26.55       26.26      1.53 o 
   0   9   9       10.53        9.34      2.35 o 
  -6  10   9       20.58       21.30      2.13 o 
  -5  10   9        2.25        2.62      1.97 o 
  -4  10   9       10.46       10.07      1.92 o 
  -3  10   9       29.10       30.78      2.29 o 
 -13   0  10        0.40        0.72      2.13 o 
 -12   0  10        7.85        7.65      1.88 o 
 -11   0  10      187.19      204.64      3.45 o 
 -10   0  10        0.54        0.33      1.60 o 
  -9   0  10        6.22        6.44      1.51 o 
  -8   0  10        8.00        8.19      1.47 o 
  -7   0  10        5.88        4.07      1.39 o 
  -6   0  10       26.06       22.91      1.93 o 
  -5   0  10       94.65       95.00      2.57 o 
  -4   0  10       10.80       10.62      1.47 o 
  -3   0  10       42.31       41.23      1.64 o 
  -2   0  10       24.74       22.79      1.43 o 
  -1   0  10      158.79      158.47      2.74 o 
   0   0  10       11.03        8.65      1.42 o 
   1   0  10        3.79        4.02      1.54 o 
   2   0  10       31.44       32.67      2.01 o 
   3   0  10        2.62        4.18      1.79 o 
   4   0  10       35.32       38.33      3.11 o 
 -13   1  10       18.41       16.98      2.00 o 
 -12   1  10        1.18        2.11      1.31 o 
 -11   1  10      122.49      131.83      2.14 o 
 -10   1  10        6.18        8.70      1.07 o 
  -9   1  10        0.48        1.09      0.99 o 
  -8   1  10        6.36        6.50      1.04 o 
  -7   1  10       45.89       40.78      1.34 o 
  -6   1  10       19.44       17.63      1.16 o 
  -5   1  10      317.31      321.27      2.78 o 
  -4   1  10       72.94       68.84      1.50 o 
  -3   1  10       45.01       43.42      1.25 o 
  -2   1  10       91.51       87.78      1.57 o 
  -1   1  10        8.76        8.21      1.00 o 
   0   1  10        3.43        2.84      0.96 o 
   1   1  10        8.18        9.14      1.08 o 
   2   1  10       13.39       13.22      1.21 o 
   3   1  10       36.24       39.66      1.70 o 
   4   1  10       68.09       69.26      3.24 o 
 -13   2  10       31.02       32.59      2.84 o 
 -12   2  10       32.46       36.40      1.69 o 
 -11   2  10        0.83        0.86      1.29 o 
 -10   2  10        3.00        3.25      1.15 o 
  -9   2  10       12.14       13.66      1.14 o 
  -8   2  10       31.68       28.07      1.23 o 
  -7   2  10       52.81       51.47      1.41 o 
  -6   2  10      176.16      170.23      2.10 o 
  -5   2  10       48.41       50.03      1.36 o 
  -4   2  10      160.41      155.49      1.99 o 
  -3   2  10       21.53       20.63      1.34 o 
  -2   2  10       43.47       45.05      1.66 o 
  -1   2  10       16.03       17.74      1.11 o 
   0   2  10        4.48        3.55      1.02 o 
   1   2  10       10.47       14.17      1.21 o 
   2   2  10       23.43       23.03      1.41 o 
   3   2  10       13.60       16.51      1.38 o 
   4   2  10        0.26        0.41      2.44 o 
 -12   3  10       19.00       19.70      1.61 o 
 -11   3  10       11.45       12.27      1.59 o 
 -10   3  10        6.72        7.59      1.25 o 
  -9   3  10        7.93        7.94      1.22 o 
  -8   3  10       46.01       47.51      1.46 o 
  -7   3  10        0.19        0.29      1.02 o 
  -6   3  10        4.74        5.11      1.05 o 
  -5   3  10      241.08      236.62      2.53 o 
  -4   3  10       88.10       84.47      1.69 o 
  -3   3  10        9.47       11.20      1.20 o 
  -2   3  10        2.30        2.24      1.20 o 
  -1   3  10       46.20       48.27      1.60 o 
   0   3  10        2.86        3.11      1.16 o 
   1   3  10        4.00        4.16      1.12 o 
   2   3  10        6.53        4.75      1.20 o 
   3   3  10        3.32        2.83      1.32 o 
 -12   4  10      186.40      195.51      3.85 o 
 -11   4  10        1.24        0.78      1.31 o 
 -10   4  10        0.06        0.43      1.19 o 
  -9   4  10       38.49       38.15      1.45 o 
  -8   4  10        1.78        1.79      1.21 o 
  -7   4  10        8.63        8.36      1.21 o 
  -6   4  10       60.61       59.10      1.74 o 
  -5   4  10       33.88       33.48      1.41 o 
  -4   4  10       13.21       12.98      1.13 o 
  -3   4  10       55.10       59.02      1.58 o 
  -2   4  10       57.37       63.00      1.77 o 
  -1   4  10       41.16       40.06      1.65 o 
   0   4  10        3.19        3.08      1.26 o 
   1   4  10       19.53       19.47      1.43 o 
   2   4  10       12.73       13.63      1.39 o 
   3   4  10       39.48       39.37      2.29 o 
 -11   5  10       58.73       55.96      2.30 o 
 -10   5  10        0.01        0.48      1.18 o 
  -9   5  10        0.25        0.57      1.19 o 
  -8   5  10      112.59      115.17      2.42 o 
  -7   5  10       73.11       72.33      1.95 o 
  -6   5  10       26.78       29.65      1.50 o 
  -5   5  10      249.00      248.78      3.02 o 
  -4   5  10        9.16       10.53      1.40 o 
  -3   5  10      362.11      365.57      3.42 o 
  -2   5  10      123.84      125.67      2.25 o 
  -1   5  10       15.11       14.81      1.44 o 
   0   5  10        0.15        0.54      1.48 o 
   1   5  10        2.95        2.56      1.38 o 
   2   5  10       19.60       18.78      1.52 o 
 -11   6  10       21.62       20.28      2.24 o 
 -10   6  10       12.16       13.04      1.41 o 
  -9   6  10        6.73        5.98      1.34 o 
  -8   6  10        0.35        1.09      1.35 o 
  -7   6  10        1.27        1.80      1.41 o 
  -6   6  10       58.22       55.16      2.00 o 
  -5   6  10        6.27        5.68      1.47 o 
  -4   6  10       52.77       50.33      1.87 o 
  -3   6  10       59.82       58.14      1.87 o 
  -2   6  10       94.92       87.14      2.15 o 
  -1   6  10        9.63        8.67      1.32 o 
   0   6  10        2.97        2.10      1.57 o 
   1   6  10       33.27       35.66      2.10 o 
  -9   7  10        8.69        9.10      1.92 o 
  -8   7  10        0.55        0.66      1.47 o 
  -7   7  10        3.87        3.97      1.66 o 
  -6   7  10        9.38        9.00      1.52 o 
  -5   7  10        0.66        0.83      1.43 o 
  -4   7  10      236.61      231.80      3.42 o 
  -3   7  10      250.39      243.83      3.19 o 
  -2   7  10       13.47       13.53      1.45 o 
  -1   7  10       14.15       11.82      1.50 o 
   0   7  10        0.05       -0.20      2.44 o 
  -8   8  10       10.52       10.58      2.78 o 
  -7   8  10        0.28        0.62      3.21 o 
  -6   8  10       16.18       17.79      2.01 o 
  -5   8  10        4.64        5.53      1.51 o 
  -4   8  10        3.05        3.18      1.50 o 
  -3   8  10        0.06        1.26      1.76 o 
  -2   8  10       23.11       24.21      2.08 o 
  -1   8  10        0.85        0.24      2.47 o 
 -11   1  11       68.76       70.32      1.94 o 
 -10   1  11        0.00        0.60      1.20 o 
  -9   1  11        0.19       -0.38      1.10 o 
  -8   1  11        3.04        2.98      1.08 o 
  -7   1  11       20.70       19.59      1.33 o 
  -6   1  11       13.59       12.88      1.23 o 
  -5   1  11       55.31       57.64      1.50 o 
  -4   1  11       59.89       58.88      1.57 o 
  -3   1  11        4.64        4.66      1.10 o 
  -2   1  11       48.01       47.46      1.47 o 
  -1   1  11       10.48       10.35      1.19 o 
   0   1  11        0.91        1.36      1.14 o 
   1   1  11       13.53       11.01      1.52 o 
 -11   2  11      262.63      274.50      4.36 o 
 -10   2  11       20.89       19.87      1.44 o 
  -9   2  11       13.92       13.40      1.28 o 
  -8   2  11        0.04        0.30      1.10 o 
  -7   2  11        8.83        8.60      1.21 o 
  -6   2  11        4.43        6.06      1.25 o 
  -5   2  11       84.45       82.95      1.88 o 
  -4   2  11       25.53       23.38      1.46 o 
  -3   2  11       20.54       22.46      1.30 o 
  -2   2  11       56.07       58.63      1.53 o 
  -1   2  11       84.76       90.66      1.95 o 
   0   2  11      128.09      124.17      2.24 o 
   1   2  11        9.04        8.60      1.77 o 
 -11   3  11        5.11        4.66      3.22 o 
 -10   3  11       14.40       15.60      1.48 o 
  -9   3  11        4.78        5.22      1.40 o 
  -8   3  11        3.98        5.03      1.18 o 
  -7   3  11       40.96       43.07      1.51 o 
  -6   3  11      183.32      177.42      2.39 o 
  -5   3  11      224.69      220.96      2.86 o 
  -4   3  11       19.85       20.07      1.34 o 
  -3   3  11        7.02        8.81      1.28 o 
  -2   3  11        5.73        4.66      1.22 o 
  -1   3  11        0.68        1.03      1.26 o 
   0   3  11        3.09        2.88      1.29 o 
   1   3  11       30.78       32.76      2.25 o 
 -10   4  11       50.70       57.74      2.96 o 
  -9   4  11        5.02        6.13      1.40 o 
  -8   4  11       19.12       19.11      1.50 o 
  -7   4  11        0.39        0.19      1.42 o 
  -6   4  11        5.39        5.82      1.41 o 
  -5   4  11       13.87       12.20      1.36 o 
  -4   4  11        2.81        2.75      1.27 o 
  -3   4  11       10.35       10.90      1.36 o 
  -2   4  11       17.74       19.16      1.47 o 
  -1   4  11       30.32       29.87      1.71 o 
   0   4  11       16.43       17.36      1.91 o 
  -9   5  11       20.06       21.11      2.37 o 
  -8   5  11       26.64       24.18      1.77 o 
  -7   5  11       24.25       26.83      1.81 o 
  -6   5  11       16.40       17.02      1.63 o 
  -5   5  11       47.79       46.71      1.87 o 
  -4   5  11       52.55       55.04      1.97 o 
  -3   5  11       29.37       29.59      1.87 o 
  -2   5  11       57.47       57.11      2.02 o 
  -1   5  11       13.94       13.26      2.46 o 
  -8   6  11      166.40      169.42     13.90 o 
  -7   6  11        0.03        2.80      5.42 o 
  -6   6  11       19.80       22.27      2.74 o 
  -5   6  11        4.39        3.60      1.85 o 
  -4   6  11       14.86       14.45      1.92 o 
  -3   6  11       30.28       29.59      2.78 o 
  -2   6  11       46.28       41.60      3.38 o 
  -9   0  12        2.78        3.33      1.85 o 
  -8   0  12        1.29        0.45      1.85 o 
  -7   0  12        0.03        0.17      1.90 o 
  -6   0  12        5.14        4.62      1.64 o 
  -5   0  12       12.67       13.88      1.83 o 
  -4   0  12       98.48       99.96      3.28 o 
  -3   0  12        7.09        6.98      2.86 o 
  -2   0  12       18.36       10.67      3.86 o 
  -9   1  12        4.17        3.56      1.68 o 
  -8   1  12        1.64        1.98      1.40 o 
  -7   1  12        1.56        0.51      1.34 o 
  -6   1  12       16.01       12.39      1.28 o 
  -5   1  12       21.08       21.59      1.45 o 
  -4   1  12      174.90      178.20      2.74 o 
  -3   1  12       37.57       35.39      1.87 o 
  -2   1  12       14.53       15.60      2.55 o 
  -8   2  12        0.65        0.81      1.72 o 
  -7   2  12        6.83        5.42      1.50 o 
  -6   2  12       17.26       16.81      1.58 o 
  -5   2  12      114.17      111.44      2.64 o 
  -4   2  12       42.04       45.90      1.90 o 
  -3   2  12       53.00       48.78      2.22 o 
  -7   3  12       32.55       33.68      2.87 o 
  -6   3  12        0.60        1.57      1.83 o 
  -5   3  12        1.99        1.76      1.55 o 
  -4   3  12      110.43      105.29      3.28 o 
                                                 
